# Supplementary material for: Srr2-dependent SOX2 levels govern the chromatin and transcriptional landscape of adult neural stem cell fate decisions in mouse
Source: Genome Biol. 2026 Jun 25;27:208. doi: 10.1186/s13059-026-04126-7 (PMC13307697; doi:10.1186/s13059-026-04126-7)
Supplement: Supplementary file 2 — Additional file 2: Supplementary tables. Results from differential gene expression analysis, enrichment analysis, and differentially accessible regions. Contains Tables S1–S8. [file 13059_2026_4126_MOESM2_ESM.xlsx]

## Sheet: Table S1
Supplementary Table 1 DESeq2_SRR2_P_vs_wt_P_Fig2B
Gene	baseMean	log2_FC	lfcSE	stat	pvalue	padj	DE	gene_symbol
ENSMUSG00000040918	1208.14	0.794734	0.13556	5.8626	4.55669e-09	7.73897e-06	UP	Slc19a2
ENSMUSG00000074968	708.156	0.775468	0.139346	5.56505	2.62074e-08	3.2371e-05	UP	Ano3
ENSMUSG00000024521	390.09	0.753137	0.138452	5.43969	5.33728e-08	6.04313e-05	UP	Pmaip1
ENSMUSG00000104245	78.7676	0.728435	0.172582	4.22082	2.4342e-05	0.00761576	UP	Gm38155
ENSMUSG00000026048	1895.36	0.727614	0.120116	6.05758	1.38182e-09	3.12912e-06	UP	Ercc5
ENSMUSG00000031478	286.828	0.695688	0.169833	4.0963	4.19804e-05	0.0103513	UP	Nek3
ENSMUSG00000045679	188.802	0.694926	0.168997	4.11205	3.92156e-05	0.0103148	UP	Slc66a3
ENSMUSG00000068744	2029.43	0.687443	0.141271	4.86614	1.13799e-06	0.000909519	UP	Psrc1
ENSMUSG00000049866	995.354	0.676322	0.145371	4.65239	3.28105e-06	0.00202635	UP	Arl4c
ENSMUSG00000026094	636.022	0.672769	0.148177	4.5403	5.61738e-06	0.00246204	UP	Stk17b
ENSMUSG00000021185	1155.34	0.662372	0.145184	4.56228	5.06014e-06	0.00229174	UP	Dglucy
ENSMUSG00000040297	2277.76	0.661478	0.12642	5.23238	1.67345e-07	0.000142108	UP	Suco
ENSMUSG00000026039	1988.65	0.661228	0.156485	4.2255	2.38408e-05	0.00761576	UP	Sgo2a
ENSMUSG00000072672	48.676	0.658995	0.180112	3.65882	0.000253383	0.0347749	UP
ENSMUSG00000026478	8424.01	0.648913	0.154034	4.21279	2.52233e-05	0.00761576	UP	Lamc1
ENSMUSG00000028211	8963.92	0.645083	0.140551	4.58967	4.43941e-06	0.00207994	UP	Trp53inp1
ENSMUSG00000030641	1337.99	0.638128	0.10752	5.93494	2.93954e-09	5.70564e-06	UP	Ddias
ENSMUSG00000020184	2627.84	0.635779	0.15971	3.98084	6.86727e-05	0.0129161	UP	Mdm2
ENSMUSG00000026082	1605.75	0.626229	0.102216	6.12651	8.98279e-10	3.05123e-06	UP	Rev1
ENSMUSG00000024778	219.742	0.623676	0.172934	3.60644	0.000310428	0.0397904	UP	Fas
ENSMUSG00000025912	1359.08	0.609714	0.13971	4.36415	1.27621e-05	0.00468643	UP	Mybl1
ENSMUSG00000020326	11971.7	0.608256	0.152188	3.99674	6.42198e-05	0.0128317	UP	Ccng1
ENSMUSG00000003617	574.357	0.600874	0.153375	3.91767	8.94094e-05	0.0157767	UP	Cp
ENSMUSG00000026034	2651.7	0.590945	0.134041	4.40868	1.04002e-05	0.00392519	UP	Clk1
ENSMUSG00000026605	7297.98	0.590609	0.156709	3.76883	0.000164013	0.0244883	UP	Cenpf
ENSMUSG00000056708	488.573	0.588917	0.135376	4.35024	1.35986e-05	0.00486222	UP	Ier5
ENSMUSG00000026594	1955.13	0.58618	0.109004	5.37759	7.54879e-08	7.88964e-05	UP	Ralgps2
ENSMUSG00000084799	128.633	0.582486	0.164968	3.5309	0.000414141	0.0489299	UP	Ino80dos
ENSMUSG00000016179	227.37	0.57794	0.152728	3.78411	0.00015426	0.0238173	UP	Camk1g
ENSMUSG00000054387	4470.28	0.57572	0.143066	4.02416	5.71783e-05	0.0123564	UP	Mdm4
ENSMUSG00000026708	662.386	0.562739	0.144579	3.89225	9.93176e-05	0.0168679	UP	Cenpl
ENSMUSG00000073664	1714.65	0.558123	0.117872	4.73498	2.19074e-06	0.00156661	UP	Nbeal1
ENSMUSG00000026604	2631.94	0.554343	0.139283	3.97997	6.89248e-05	0.0129161	UP	Ptpn14
ENSMUSG00000026173	2725.14	0.553918	0.123638	4.48015	7.4592e-06	0.00298083	UP	Plcd4
ENSMUSG00000037725	4390.1	0.552266	0.120116	4.59777	4.27047e-06	0.00207994	UP	Ckap2
ENSMUSG00000026429	412.264	0.5459	0.144168	3.78655	0.000152754	0.0238173	UP	Ube2t
ENSMUSG00000062184	988.398	0.543338	0.115504	4.70405	2.5505e-06	0.00173268	UP	Hs6st2
ENSMUSG00000026017	390.293	0.539474	0.133443	4.04274	5.28297e-05	0.0119633	UP	Carf
ENSMUSG00000097145	214.656	0.535507	0.146953	3.64408	0.00026835	0.036084	UP	9230114K14Rik
ENSMUSG00000034457	3532.33	0.528029	0.141485	3.73206	0.000189921	0.0280484	UP	Eda2r
ENSMUSG00000032883	5565.22	0.52396	0.0987366	5.30665	1.1166e-07	0.000101142	UP	Acsl3
ENSMUSG00000079470	2724.59	0.523834	0.129193	4.05465	5.0209e-05	0.0117619	UP	Utp14b
ENSMUSG00000039239	1429.93	0.523424	0.131309	3.98619	6.71436e-05	0.0129161	UP	Tgfb2
ENSMUSG00000043467	1878.61	0.521567	0.122018	4.2745	1.91569e-05	0.00650712	UP	Zbtb37
ENSMUSG00000051285	2095.86	0.51202	0.110698	4.62539	3.73889e-06	0.00207994	UP	Pcmtd1
ENSMUSG00000025907	1657.18	0.505441	0.123026	4.10839	3.98424e-05	0.0103148	UP	Rb1cc1
ENSMUSG00000026158	467.707	0.503892	0.141233	3.5678	0.000359998	0.0446997	UP	Ogfrl1
ENSMUSG00000038349	757.958	0.502898	0.133392	3.77008	0.000163198	0.0244883	UP	Plcl1
ENSMUSG00000006010	1004.97	0.502559	0.125553	4.00276	6.2609e-05	0.0126966	UP	Odr4
ENSMUSG00000001986	2160.89	0.499316	0.111818	4.46545	7.99003e-06	0.00310173	UP	Gria3
ENSMUSG00000023150	9786.39	0.493071	0.134082	3.67739	0.000235633	0.0330057	UP	Ivns1abp
ENSMUSG00000005501	2165.49	0.492022	0.119658	4.11189	3.92426e-05	0.0103148	UP	Usp40
ENSMUSG00000041483	1730.44	0.481575	0.122464	3.93238	8.411e-05	0.0150605	UP	Zfp281
ENSMUSG00000024754	1928.7	0.478887	0.125907	3.80348	0.000142675	0.0230777	UP	Cemip2
ENSMUSG00000025903	1903.15	0.478038	0.119185	4.01089	6.04909e-05	0.0126445	UP	Lypla1
ENSMUSG00000021668	665.155	0.476372	0.119958	3.97116	7.15237e-05	0.0131323	UP	Polk
ENSMUSG00000033671	2685.14	0.47631	0.130795	3.64166	0.000270889	0.036084	UP	Cep350
ENSMUSG00000070565	5004.02	0.462654	0.100794	4.59009	4.43065e-06	0.00207994	UP	Rasal2
ENSMUSG00000043019	3109.56	0.458785	0.112122	4.09184	4.27968e-05	0.0103513	UP	Edem3
ENSMUSG00000024924	1578.59	0.451319	0.112439	4.01392	5.97198e-05	0.0126445	UP	Vldlr
ENSMUSG00000026667	5133.61	0.450141	0.0971152	4.63513	3.56717e-06	0.00207994	UP	Uhmk1
ENSMUSG00000018417	2650.46	0.439318	0.102544	4.2842	1.834e-05	0.00638938	UP	Myo1b
ENSMUSG00000026112	3868.03	0.433008	0.0923466	4.68894	2.74621e-06	0.0017768	UP	Coa5
ENSMUSG00000025937	1230.31	0.425201	0.106879	3.97835	6.93956e-05	0.0129161	UP	Lactb2
ENSMUSG00000050565	5078.77	0.419878	0.118504	3.54316	0.000395365	0.0475383	UP	Tor1aip2
ENSMUSG00000026185	1858.5	0.419161	0.110664	3.78768	0.000152063	0.0238173	UP	Igfbp5
ENSMUSG00000022912	1663.66	0.41368	0.113689	3.6387	0.000274014	0.0361459	UP	Pros1
ENSMUSG00000026618	3564.09	0.398828	0.0987676	4.03805	5.38982e-05	0.0120052	UP	Iars2
ENSMUSG00000015222	32599.9	0.385461	0.106684	3.6131	0.000302559	0.0391512	UP	Map2
ENSMUSG00000025949	2997.73	0.377487	0.106167	3.5556	0.000377116	0.0457489	UP	Pikfyve
ENSMUSG00000026466	2719.4	0.368568	0.103617	3.55703	0.000375078	0.0457489	UP	Tor1aip1
ENSMUSG00000025153	26167.8	-0.356671	0.0944163	-3.77764	0.000158319	0.0241695	DOWN	Fasn
ENSMUSG00000020723	1565.53	-0.407059	0.0984796	-4.13344	3.57377e-05	0.0103148	DOWN	Cacng4
ENSMUSG00000033948	1096.76	-0.413499	0.117073	-3.53197	0.000412469	0.0489299	DOWN	Zswim5
ENSMUSG00000035934	727.648	-0.431162	0.120268	-3.58502	0.000337056	0.0427998	DOWN	Pknox2
ENSMUSG00000022199	2357.64	-0.466065	0.11583	-4.02369	5.72938e-05	0.0123564	DOWN	Slc22a17
ENSMUSG00000032549	1002.32	-0.470747	0.117543	-4.00488	6.20491e-05	0.0126966	DOWN	Rab6b
ENSMUSG00000039976	948.873	-0.49578	0.13322	-3.72151	0.000198033	0.0286009	DOWN	Tbc1d16
ENSMUSG00000042750	2072.46	-0.507293	0.123858	-4.09578	4.20756e-05	0.0103513	DOWN	Bex2
ENSMUSG00000044117	713.879	-0.580741	0.152335	-3.81228	0.000137693	0.022815	DOWN	Bmerb1
ENSMUSG00000030342	1517.17	-0.582093	0.129495	-4.49509	6.95398e-06	0.00287225	DOWN	Cd9
ENSMUSG00000026879	1616.88	-0.591682	0.154957	-3.81836	0.00013434	0.0225344	DOWN	Gsn
ENSMUSG00000044770	658.566	-0.611617	0.168472	-3.63037	0.000283012	0.0369739	DOWN	Scml4
ENSMUSG00000020950	487.408	-0.615863	0.146032	-4.21732	2.47223e-05	0.00761576	DOWN	Foxg1
ENSMUSG00000030847	400.183	-0.629309	0.168948	-3.72487	0.000195419	0.02855	DOWN	Bag3
ENSMUSG00000034957	115.649	-0.633414	0.17683	-3.58205	0.000340906	0.0428878	DOWN	Cebpa
ENSMUSG00000041272	47.5341	-0.635757	0.178262	-3.56642	0.000361887	0.0446997	DOWN	Tox
ENSMUSG00000022055	97.6682	-0.638327	0.171637	-3.71905	0.000199977	0.0286009	DOWN	Nefl
ENSMUSG00000104318	42.153	-0.642455	0.163391	-3.932	8.4242e-05	0.0150605	DOWN	Pcdha7
ENSMUSG00000053702	732.498	-0.642516	0.164995	-3.89415	9.85426e-05	0.0168679	DOWN	Nebl
ENSMUSG00000035547	316.902	-0.644837	0.17673	-3.64872	0.00026355	0.0358085	DOWN	Capn5
ENSMUSG00000021895	359.124	-0.645562	0.156808	-4.1169	3.84002e-05	0.0103148	DOWN	Arhgef3
ENSMUSG00000024654	2836.75	-0.650969	0.134741	-4.83125	1.35678e-06	0.00102415	DOWN	Asrgl1
ENSMUSG00000031385	652.627	-0.653053	0.178244	-3.66381	0.000248494	0.0344518	DOWN	Plxnb3
ENSMUSG00000032131	69.1068	-0.654743	0.176455	-3.71053	0.000206825	0.0292722	DOWN	Abcg4
ENSMUSG00000054013	24.3062	-0.655734	0.172381	-3.80398	0.000142391	0.0230777	DOWN	Tmem179
ENSMUSG00000041351	887.5	-0.659277	0.168801	-3.90564	9.39746e-05	0.0163697	DOWN	Rap1gap
ENSMUSG00000087408	228.843	-0.66148	0.161792	-4.08845	4.34257e-05	0.0103513	DOWN	Cers1
ENSMUSG00000021662	119.389	-0.678011	0.178585	-3.79658	0.000146705	0.0234504	DOWN	Arhgef28
ENSMUSG00000023034	255.509	-0.679865	0.164676	-4.12849	3.65157e-05	0.0103148	DOWN	Nr4a1
ENSMUSG00000061981	75.1921	-0.71854	0.179959	-3.9928	6.52965e-05	0.0128577	DOWN	Flot2
ENSMUSG00000022790	187.057	-0.723595	0.176223	-4.10612	4.02357e-05	0.0103148	DOWN	Igsf11
ENSMUSG00000024500	190.033	-0.727309	0.179641	-4.04868	5.15063e-05	0.0118613	DOWN	Ppp2r2b
ENSMUSG00000043003	162.783	-0.732087	0.171723	-4.26319	2.0153e-05	0.0066785	DOWN	Rasef
ENSMUSG00000041261	289.595	-0.745864	0.180202	-4.13903	3.48773e-05	0.0103017	DOWN	Car8
ENSMUSG00000062760	137.81	-0.774696	0.168249	-4.60447	4.13524e-06	0.00207994	DOWN	Shisal1
ENSMUSG00000022602	148.075	-0.776013	0.168642	-4.60155	4.19367e-06	0.00207994	DOWN	Arc
ENSMUSG00000034336	116.859	-0.796272	0.177169	-4.49442	6.97611e-06	0.00287225	DOWN	Ina
ENSMUSG00000044303	972.333	-0.830929	0.156433	-5.31171	1.08603e-07	0.000101142	DOWN	Cdkn2a
ENSMUSG00000031028	2441.31	-0.890774	0.156367	-5.6967	1.22151e-08	1.65966e-05	DOWN	Tub
ENSMUSG00000023473	109.6	-1.02284	0.177235	-5.7711	7.87548e-09	1.18893e-05	DOWN	Celsr3
ENSMUSG00000043165	84.6057	-1.09134	0.17925	-6.08835	1.14078e-09	3.09997e-06	DOWN	Loricrin
ENSMUSG00000063297	625.084	-1.11297	0.162013	-6.86965	6.43587e-12	2.91481e-08	DOWN	Luzp2
ENSMUSG00000051111	318.319	-1.4554	0.143918	-10.1126	4.85541e-24	6.59704e-20	DOWN	Sv2c
ENSMUSG00000102742	266.894	-1.49081	0.180255	-8.27054	1.33353e-16	9.05933e-13	DOWN	Pcdhga11
ENSMUSG00000040836	1320.07	0.400923	0.113839	3.52183	0.000428586	0.0502	No_change	Gpr161
ENSMUSG00000026683	3084.63	0.563846	0.16053	3.5124	0.000444083	0.0508098	No_change	Nuf2
ENSMUSG00000060924	51.5153	-0.61941	0.176378	-3.51184	0.000445011	0.0508098	No_change	Csmd1
ENSMUSG00000107478	398.11	-0.593647	0.169008	-3.51255	0.000443837	0.0508098	No_change	Gm45234
ENSMUSG00000033904	1205.1	0.424862	0.121384	3.50016	0.000464979	0.0526473	No_change	Ccp110
ENSMUSG00000053046	182.801	-0.572429	0.163847	-3.49368	0.000476418	0.0534966	No_change	Brsk2
ENSMUSG00000027858	105.879	-0.627643	0.179956	-3.48775	0.000487098	0.0538065	No_change	Tspan2
ENSMUSG00000087095	216.81	0.516786	0.148155	3.48815	0.000486377	0.0538065	No_change	Emx2os
ENSMUSG00000018189	1068.73	0.425488	0.122139	3.48365	0.000494629	0.0541978	No_change	Uchl5
ENSMUSG00000026109	304.717	0.473241	0.136292	3.47226	0.000516087	0.0547818	No_change	Tmeff2
ENSMUSG00000027544	55.8343	-0.560439	0.161312	-3.47426	0.000512267	0.0547818	No_change	Nfatc2
ENSMUSG00000035277	47.0488	-0.614211	0.176864	-3.47279	0.000515079	0.0547818	No_change	Arx
ENSMUSG00000092627	51.915	-0.622186	0.179064	-3.47465	0.000511515	0.0547818	No_change	D130058E05Rik
ENSMUSG00000103897	143.236	0.594589	0.171578	3.46542	0.000529397	0.055759	No_change	Pcdhga8
ENSMUSG00000021180	412.062	0.493631	0.142628	3.46096	0.000538247	0.0562551	No_change	Rps6ka5
ENSMUSG00000003135	1199.44	0.379608	0.109933	3.45309	0.000554203	0.0571867	No_change	Cnot11
ENSMUSG00000052748	430.572	0.48181	0.139557	3.45242	0.000555579	0.0571867	No_change	Swt1
ENSMUSG00000026634	1954.3	0.427905	0.124181	3.44581	0.00056935	0.0573718	No_change	Angel2
ENSMUSG00000026698	604.43	0.397599	0.115397	3.44548	0.000570044	0.0573718	No_change	Pigc
ENSMUSG00000040759	126.044	-0.588717	0.170825	-3.44632	0.000568275	0.0573718	No_change	Cmtm5
ENSMUSG00000025931	2977.53	0.487635	0.141848	3.43773	0.000586607	0.0586046	No_change	Paqr8
ENSMUSG00000020044	1756.37	-0.383863	0.112727	-3.40523	0.000661075	0.0646189	No_change	Timp3
ENSMUSG00000030806	858.79	-0.437211	0.128285	-3.40811	0.000654135	0.0646189	No_change	Stx1b
ENSMUSG00000042046	1155.34	0.405153	0.11894	3.40636	0.000658357	0.0646189	No_change	Dstyk
ENSMUSG00000003134	487.801	0.447335	0.131721	3.39608	0.000683586	0.0651301	No_change	Tbc1d8
ENSMUSG00000009628	234.324	0.517188	0.152211	3.39784	0.000679197	0.0651301	No_change	Tex15
ENSMUSG00000040812	23.1198	-0.567801	0.167271	-3.3945	0.000687535	0.0651301	No_change	Agbl2
ENSMUSG00000041801	1462.85	0.517918	0.152284	3.401	0.00067139	0.0651301	No_change	Phlda3
ENSMUSG00000056220	128.917	-0.599427	0.176644	-3.39341	0.000690273	0.0651301	No_change	Pla2g4a
ENSMUSG00000004364	5017.23	0.379276	0.112052	3.38483	0.000712224	0.0667379	No_change	Cul3
ENSMUSG00000026398	246.572	0.567539	0.167805	3.38214	0.000719244	0.0669341	No_change	Nr5a2
ENSMUSG00000026095	1506.45	0.501443	0.148428	3.37835	0.000729225	0.0674012	No_change	Asnsd1
ENSMUSG00000062580	2309.9	0.406723	0.120628	3.37173	0.000746987	0.0685765	No_change	Timm17a
ENSMUSG00000032218	426.598	-0.555314	0.164938	-3.36681	0.000760441	0.069343	No_change	Ccnb2
ENSMUSG00000026142	486.796	0.419675	0.124728	3.36472	0.000766219	0.0694041	No_change	Rhbdd1
ENSMUSG00000039210	937.652	0.425711	0.126742	3.35889	0.00078256	0.0704149	No_change	Gpatch2
ENSMUSG00000041779	416.417	0.444422	0.132409	3.35644	0.000789526	0.0705742	No_change	Tram2
ENSMUSG00000061080	2574.6	-0.374779	0.111751	-3.3537	0.000797388	0.0708112	No_change	Lsamp
ENSMUSG00000025979	2626.6	0.458927	0.137256	3.34358	0.000827055	0.0729688	No_change	Mob4
ENSMUSG00000060771	266.675	0.526103	0.157446	3.34148	0.000833317	0.073047	No_change	Tsga10
ENSMUSG00000026229	6860.36	0.318664	0.0955288	3.33579	0.000850562	0.0736046	No_change	Psmd1
ENSMUSG00000034758	1095.16	0.415407	0.124477	3.33722	0.000846204	0.0736046	No_change	Tle6
ENSMUSG00000041926	1031.68	0.388835	0.116626	3.33404	0.000855931	0.0736046	No_change	Rnpep
ENSMUSG00000037395	535.94	0.471476	0.141851	3.32375	0.00088816	0.0754215	No_change	Rcor3
ENSMUSG00000059921	125.281	-0.598255	0.179992	-3.32379	0.000888038	0.0754215	No_change	Unc5c
ENSMUSG00000047368	2897.89	0.372534	0.112205	3.32011	0.000899814	0.0759365	No_change	Abhd17b
ENSMUSG00000043635	84.5957	-0.563965	0.170057	-3.31633	0.000912073	0.0764959	No_change	Adamts3
ENSMUSG00000029752	1137.36	-0.340475	0.102856	-3.3102	0.000932289	0.0777117	No_change	Asns
ENSMUSG00000018199	4190.72	0.413829	0.125346	3.30149	0.000961733	0.0796772	No_change	Ro60
ENSMUSG00000036913	162.162	-0.534032	0.16221	-3.29222	0.000993998	0.0818512	No_change	Trim67
ENSMUSG00000026028	3561.81	0.325169	0.0988343	3.29004	0.00100171	0.0819897	No_change	Trak2
ENSMUSG00000005674	1175.73	0.415245	0.126586	3.28034	0.00103683	0.0840463	No_change	Tomm40l
ENSMUSG00000048000	3128.15	0.314684	0.0959492	3.27969	0.00103921	0.0840463	No_change	Gigyf2
ENSMUSG00000026153	1928.44	0.403224	0.123364	3.26857	0.00108092	0.086391	No_change	Fam135a
ENSMUSG00000040274	1087.84	-0.5378	0.164493	-3.26943	0.00107764	0.086391	No_change	Cdk6
ENSMUSG00000056536	1502.61	0.382334	0.117192	3.26245	0.00110454	0.0877626	No_change	Pign
ENSMUSG00000078234	327.158	0.586615	0.180266	3.25416	0.0011373	0.0898402	No_change	Klhdc7a
ENSMUSG00000017897	131.608	-0.585733	0.180219	-3.25012	0.00115356	0.0905975	No_change	Eya2
ENSMUSG00000026361	2454.34	0.395869	0.121871	3.24825	0.00116117	0.0906711	No_change	Cdc73
ENSMUSG00000051855	28404.1	0.40137	0.12372	3.24419	0.00117786	0.0914493	No_change	Mest
ENSMUSG00000022054	137.133	-0.574449	0.177319	-3.23964	0.00119682	0.0920495	No_change	Nefm
ENSMUSG00000036707	4362.35	0.400267	0.123574	3.23908	0.00119914	0.0920495	No_change	Cab39
ENSMUSG00000014444	545.229	0.560693	0.173374	3.23401	0.00122067	0.0930511	No_change	Piezo1
ENSMUSG00000026037	2305.99	0.439228	0.135867	3.23279	0.00122589	0.0930511	No_change	Orc2
ENSMUSG00000026622	1290.04	0.467482	0.144761	3.22933	0.00124079	0.0931415	No_change	Nek2
ENSMUSG00000026817	2642.99	0.48414	0.149856	3.2307	0.00123486	0.0931415	No_change	Ak1
ENSMUSG00000037470	4553.85	0.379253	0.117505	3.22755	0.00124855	0.0932088	No_change	Uggt1
ENSMUSG00000025959	2599.68	0.407225	0.12627	3.22504	0.00125953	0.0935152	No_change	Klf7
ENSMUSG00000052331	220.311	0.522111	0.162032	3.22226	0.00127182	0.0939141	No_change	Ankrd44
ENSMUSG00000002985	2315.91	-0.404752	0.125979	-3.21285	0.00131426	0.0949934	No_change	Apoe
ENSMUSG00000021706	652.92	0.367275	0.114316	3.21282	0.0013144	0.0949934	No_change	Zfyve16
ENSMUSG00000033016	594.954	-0.457162	0.142143	-3.21622	0.00129893	0.0949934	No_change	Nfatc1
ENSMUSG00000037434	967.9	0.421233	0.130997	3.21559	0.00130174	0.0949934	No_change	Slc30a1
ENSMUSG00000033022	65.395	-0.578407	0.180165	-3.21043	0.00132536	0.0952786	No_change	Cdo1
ENSMUSG00000026484	2342.4	0.44165	0.137784	3.20537	0.0013489	0.0964317	No_change	Rnf2
ENSMUSG00000072258	334.989	0.41625	0.129918	3.20394	0.00135559	0.0964317	No_change	Taf1a
ENSMUSG00000022742	1141.49	0.373134	0.116558	3.20128	0.00136817	0.0968195	No_change	Cpox
ENSMUSG00000049511	36.3064	-0.57606	0.180034	-3.19973	0.00137557	0.0968384	No_change	Htr1b
ENSMUSG00000025986	5300.24	0.390018	0.122047	3.19564	0.00139522	0.0973195	No_change	Slc39a10
ENSMUSG00000059003	79.6547	-0.565881	0.177096	-3.19533	0.00139672	0.0973195	No_change	Grin2a
ENSMUSG00000025915	944.586	0.409247	0.128476	3.18539	0.0014456	0.0981023	No_change	Sgk3
ENSMUSG00000026586	1551.9	0.53573	0.168244	3.18425	0.00145128	0.0981023	No_change	Prrx1
ENSMUSG00000034413	497.678	0.529106	0.165961	3.18813	0.00143194	0.0981023	No_change	Neurl1b
ENSMUSG00000041406	813.784	0.457372	0.143561	3.18592	0.00144295	0.0981023	No_change	Firrm
ENSMUSG00000044519	49.9887	-0.554148	0.1738	-3.18842	0.00143051	0.0981023	No_change	Zfp488
ENSMUSG00000096054	472.83	-0.538844	0.169134	-3.1859	0.00144304	0.0981023	No_change	Syne1
ENSMUSG00000026031	1297.59	0.429507	0.135126	3.17856	0.00148008	0.0985779	No_change	Cflar
ENSMUSG00000033364	2510.52	0.422669	0.13296	3.17892	0.00147824	0.0985779	No_change	Usp37
ENSMUSG00000042745	160.067	-0.521408	0.163938	-3.18051	0.00147015	0.0985779	No_change	Id1
ENSMUSG00000025925	436.886	0.483571	0.152995	3.16069	0.00157394	0.102415	No_change	Terf1
ENSMUSG00000026196	657.285	0.448779	0.141965	3.16119	0.00157127	0.102415	No_change	Bard1
ENSMUSG00000029622	700.818	-0.403429	0.127611	-3.16139	0.0015702	0.102415	No_change	Arpc1b
ENSMUSG00000067336	9691.33	0.366724	0.115833	3.16598	0.00154561	0.102415	No_change	Bmpr2
ENSMUSG00000074637	3732.44	-0.400051	0.126581	-3.16043	0.00157538	0.102415	No_change	Sox2
ENSMUSG00000003279	564.131	-0.427384	0.13551	-3.1539	0.00161106	0.103742	No_change	Dlgap1
ENSMUSG00000025997	414.215	0.471072	0.149352	3.15409	0.00160997	0.103742	No_change	Ikzf2
ENSMUSG00000002324	18.4843	-0.412366	0.130929	-3.14955	0.00163523	0.104309	No_change	Rec8
ENSMUSG00000048234	758.668	0.416236	0.132156	3.14958	0.00163506	0.104309	No_change	Rnf149
ENSMUSG00000047446	1419.69	0.377618	0.120185	3.14197	0.00167813	0.106546	No_change	Arl4a
ENSMUSG00000019971	455.697	0.402392	0.128339	3.13539	0.00171628	0.107439	No_change	Cep290
ENSMUSG00000041303	1231.25	0.427913	0.136478	3.1354	0.00171622	0.107439	No_change	Gtf3c3
ENSMUSG00000048240	224.074	-0.482718	0.154153	-3.13142	0.00173965	0.107439	No_change	Gng7
ENSMUSG00000056050	2048.36	0.360028	0.114942	3.13226	0.00173463	0.107439	No_change	Mia3
ENSMUSG00000078495	205.623	0.545713	0.173943	3.1373	0.00170509	0.107439	No_change	Zfp984
ENSMUSG00000103677	85.4776	-0.56093	0.179084	-3.13222	0.00173492	0.107439	No_change	Pcdhga4
ENSMUSG00000067928	559.648	0.459506	0.14706	3.12462	0.00178032	0.109454	No_change	Zfp760
ENSMUSG00000019823	304.646	-0.559605	0.179302	-3.12101	0.00180231	0.109473	No_change	Mical1
ENSMUSG00000043458	90.716	0.559093	0.179129	3.12117	0.00180132	0.109473	No_change	Pcdhb12
ENSMUSG00000101599	255.271	0.522776	0.167524	3.1206	0.0018048	0.109473	No_change
ENSMUSG00000097518	741.632	-0.372863	0.11962	-3.11706	0.00182661	0.110303	No_change
ENSMUSG00000052415	240.843	-0.541087	0.174006	-3.1096	0.00187343	0.11263	No_change	Tchh
ENSMUSG00000023988	1080.13	-0.316734	0.102165	-3.10022	0.0019338	0.115239	No_change	Bysl
ENSMUSG00000050953	3302.71	0.450343	0.14524	3.10069	0.0019307	0.115239	No_change	Gja1
ENSMUSG00000064115	650.453	-0.446102	0.144052	-3.09682	0.0019561	0.116059	No_change	Cadm2
ENSMUSG00000026721	1498.77	0.378152	0.122295	3.09214	0.00198718	0.117391	No_change	Rabgap1l
ENSMUSG00000029599	1682.62	-0.321875	0.104198	-3.08906	0.00200792	0.117832	No_change	Ddx54
ENSMUSG00000036466	1055.39	-0.413162	0.133776	-3.08846	0.002012	0.117832	No_change	Megf11
ENSMUSG00000002957	2474.75	-0.292989	0.0949971	-3.08419	0.00204107	0.118421	No_change	Ap2a2
ENSMUSG00000040265	186.005	0.533917	0.173172	3.08315	0.0020482	0.118421	No_change	Dnm3
ENSMUSG00000051223	16196.9	0.407427	0.132071	3.08491	0.00203617	0.118421	No_change	Bzw1
ENSMUSG00000040782	2717.03	0.443824	0.14427	3.07635	0.00209551	0.120643	No_change	Cop1
ENSMUSG00000060780	66.0846	-0.546182	0.177705	-3.07353	0.00211544	0.121276	No_change	Lrrtm1
ENSMUSG00000006304	5420.96	0.334842	0.109111	3.06883	0.00214898	0.122604	No_change	Arpc2
ENSMUSG00000026482	1589.3	0.446005	0.145384	3.06777	0.00215665	0.122604	No_change	Rgl1
ENSMUSG00000026509	3599.99	0.352036	0.114928	3.06309	0.00219063	0.123797	No_change	Capn2
ENSMUSG00000052428	1680.06	0.49301	0.160989	3.06238	0.00219585	0.123797	No_change	Tmco1
ENSMUSG00000026276	17571.2	0.411562	0.134496	3.06003	0.00221314	0.124256	No_change	Septin2
ENSMUSG00000024558	648.525	-0.356806	0.116658	-3.05855	0.00222409	0.124357	No_change	Mapk4
ENSMUSG00000055044	266.576	-0.543992	0.177932	-3.05731	0.00223334	0.124362	No_change	Pdlim1
ENSMUSG00000040612	2088.91	0.457035	0.14969	3.05322	0.00226403	0.125557	No_change	Ildr2
ENSMUSG00000046449	1460.13	0.307501	0.100881	3.04815	0.00230257	0.126149	No_change	Nexmif
ENSMUSG00000051335	100.501	-0.515027	0.168868	-3.04988	0.00228934	0.126149	No_change	Gfod1
ENSMUSG00000110234	59.2407	-0.544824	0.178724	-3.04841	0.00230055	0.126149	No_change	Gm45799
ENSMUSG00000038174	674.357	0.418336	0.137316	3.04653	0.00231502	0.126322	No_change	Hycc2
ENSMUSG00000046836	2627.79	0.323294	0.106318	3.04083	0.00235928	0.128222	No_change	Brox
ENSMUSG00000026103	2441.36	0.409347	0.134791	3.03691	0.00239017	0.128361	No_change	Gls
ENSMUSG00000050321	920.338	-0.433335	0.142649	-3.03777	0.00238335	0.128361	No_change	Neto1
ENSMUSG00000090125	1141.24	-0.354744	0.116796	-3.03729	0.00238712	0.128361	No_change	Pou3f1
ENSMUSG00000023067	7079.66	0.493129	0.16251	3.03445	0.00240975	0.128903	No_change	Cdkn1a
ENSMUSG00000026333	286.121	0.441577	0.145587	3.03308	0.00242069	0.12898	No_change	Gin1
ENSMUSG00000019779	91.5559	0.546038	0.180268	3.02904	0.00245336	0.13021	No_change	Frk
ENSMUSG00000005338	59.8491	-0.545182	0.180176	-3.02583	0.00247952	0.131087	No_change	Cadm3
ENSMUSG00000006005	8699.79	0.40314	0.133404	3.02196	0.00251146	0.131442	No_change	Tpr
ENSMUSG00000016481	816.067	0.418852	0.138579	3.02247	0.0025072	0.131442	No_change	Cr1l
ENSMUSG00000062867	2267.97	-0.3014	0.0997518	-3.0215	0.00251526	0.131442	No_change	Impdh2
ENSMUSG00000029798	240.766	0.465514	0.154195	3.01899	0.0025362	0.131524	No_change	Herc6
ENSMUSG00000038702	547.447	0.436171	0.144469	3.01913	0.00253502	0.131524	No_change	Dsel
ENSMUSG00000026207	497.969	0.508297	0.168497	3.01666	0.00255574	0.132034	No_change	Speg
ENSMUSG00000025920	1203.38	0.417793	0.1389	3.00787	0.00263082	0.133967	No_change	Stau2
ENSMUSG00000025958	2689.42	0.354801	0.117929	3.0086	0.00262455	0.133967	No_change	Creb1
ENSMUSG00000042453	449.084	-0.497007	0.165168	-3.00911	0.00262018	0.133967	No_change	Reln
ENSMUSG00000058076	3870.83	0.338356	0.112498	3.00767	0.00263261	0.133967	No_change	Sdhc
ENSMUSG00000082229	179.568	0.49736	0.165435	3.00638	0.00264375	0.134032	No_change	Nap1l2
ENSMUSG00000094392	1003.77	-0.349454	0.11632	-3.00424	0.00266242	0.134477	No_change	Gm3788
ENSMUSG00000022306	1742.62	-0.299982	0.0999669	-3.00081	0.00269263	0.135499	No_change	Zfpm2
ENSMUSG00000041763	3157.6	0.348864	0.116622	2.99141	0.00277692	0.138978	No_change	Tpp2
ENSMUSG00000073643	491.753	0.429012	0.143443	2.99083	0.00278223	0.138978	No_change	Wdfy1
ENSMUSG00000024851	96.7268	-0.511153	0.171034	-2.9886	0.00280259	0.139483	No_change	Pitpnm1
ENSMUSG00000042042	375.374	0.378443	0.126771	2.98524	0.00283358	0.14051	No_change	Csgalnact2
ENSMUSG00000027030	1121.22	-0.433843	0.14557	-2.9803	0.00287964	0.14074	No_change	Stk39
ENSMUSG00000040843	1263.42	0.361628	0.121325	2.98066	0.00287632	0.14074	No_change	Tiprl
ENSMUSG00000056966	3168.52	-0.50078	0.167889	-2.9828	0.00285626	0.14074	No_change	Gjc3
ENSMUSG00000079658	2817.21	0.457328	0.153405	2.98117	0.00287148	0.14074	No_change	Eloc
ENSMUSG00000026663	1373.48	0.344804	0.115828	2.97687	0.00291204	0.141027	No_change	Atf6
ENSMUSG00000061322	44.549	0.536514	0.180217	2.97705	0.00291037	0.141027	No_change	Dnai1
ENSMUSG00000062590	470.822	0.392988	0.132035	2.97639	0.00291666	0.141027	No_change	Armc9
ENSMUSG00000068699	41.1045	-0.531176	0.178677	-2.97283	0.00295066	0.142165	No_change	Flnc
ENSMUSG00000104379	22.8113	0.509077	0.171946	2.96067	0.00306969	0.147377	No_change	Gm37509
ENSMUSG00000026096	408.391	0.45709	0.154539	2.95776	0.00309884	0.148253	No_change	Osgepl1
ENSMUSG00000010453	1693.07	0.334738	0.113414	2.95147	0.00316267	0.150776	No_change	Kansl3
ENSMUSG00000004085	2153.03	0.37682	0.127794	2.94866	0.0031916	0.151623	No_change	Map3k20
ENSMUSG00000026005	1683.05	0.459745	0.156044	2.94626	0.00321645	0.152271	No_change	Rpe
ENSMUSG00000058407	2277.83	0.399616	0.135837	2.94189	0.00326217	0.1539	No_change	Txndc9
ENSMUSG00000025324	324.994	0.464824	0.158075	2.94052	0.00327663	0.154047	No_change	Atp10a
ENSMUSG00000014226	4765.94	0.461164	0.15712	2.9351	0.00333443	0.156224	No_change	Cacybp
ENSMUSG00000022034	973.611	0.438275	0.14942	2.93318	0.00335509	0.156651	No_change	Esco2
ENSMUSG00000022425	70.4317	-0.527527	0.180105	-2.929	0.00340051	0.158229	No_change	Enpp2
ENSMUSG00000025507	462.622	0.484892	0.165875	2.92324	0.00346411	0.160638	No_change	Pidd1
ENSMUSG00000022240	5426.23	-0.264291	0.0906242	-2.91633	0.0035417	0.163677	No_change	Ctnnd2
ENSMUSG00000020621	312.419	0.395491	0.135771	2.91293	0.00358053	0.164208	No_change	Rdh14
ENSMUSG00000028175	1002.03	0.435839	0.149662	2.91215	0.00358945	0.164208	No_change	Depdc1a
ENSMUSG00000072437	382.648	0.437338	0.150115	2.91335	0.00357573	0.164208	No_change	Nanos1
ENSMUSG00000013846	154.807	-0.459436	0.157975	-2.90828	0.00363425	0.164595	No_change	St3gal1
ENSMUSG00000022105	1611.61	0.302842	0.104111	2.90883	0.00362783	0.164595	No_change	Rb1
ENSMUSG00000026223	3099.07	0.34323	0.117956	2.90982	0.0036164	0.164595	No_change	Itm2c
ENSMUSG00000003032	346.428	-0.519603	0.178885	-2.90468	0.00367632	0.165947	No_change	Klf4
ENSMUSG00000020982	1509.75	0.391428	0.134866	2.90234	0.00370381	0.166635	No_change	Nemf
ENSMUSG00000037851	3345.84	-0.280852	0.0968468	-2.89997	0.00373203	0.167281	No_change	Iars1
ENSMUSG00000102049	887.726	0.491966	0.169698	2.89906	0.0037428	0.167281	No_change
ENSMUSG00000079523	13201	-0.401946	0.138721	-2.89751	0.00376133	0.167558	No_change	Tmsb10
ENSMUSG00000038323	2094.01	0.426931	0.147634	2.89182	0.00383023	0.169516	No_change	1700066M21Rik
ENSMUSG00000053332	3721.77	0.42976	0.148577	2.8925	0.0038219	0.169516	No_change	Gas5
ENSMUSG00000033813	4172.08	0.409237	0.14188	2.88439	0.00392175	0.172028	No_change	Tcea1
ENSMUSG00000042901	2233.14	0.37535	0.130235	2.8821	0.0039503	0.172028	No_change	Aida
ENSMUSG00000055531	5025.1	0.451485	0.156606	2.88294	0.00393983	0.172028	No_change	Cpsf6
ENSMUSG00000071719	95.257	-0.473491	0.164248	-2.88278	0.00394178	0.172028	No_change	Nalf2
ENSMUSG00000074657	117.629	0.517172	0.179192	2.88614	0.00390001	0.172028	No_change	Kif5a
ENSMUSG00000026274	817.992	0.390491	0.135545	2.88091	0.00396532	0.17213	No_change	Pask
ENSMUSG00000013523	1029.52	-0.476664	0.165532	-2.87959	0.00398191	0.1723	No_change	Bcas1
ENSMUSG00000045658	1905.84	0.291167	0.101165	2.87815	0.00400021	0.172542	No_change	Pid1
ENSMUSG00000026500	489.832	0.376253	0.130817	2.87617	0.00402528	0.172728	No_change	Cox20
ENSMUSG00000037408	178.187	0.447365	0.155561	2.87581	0.00402994	0.172728	No_change	Cnnm4
ENSMUSG00000029674	567.027	-0.33714	0.117454	-2.87041	0.00409946	0.175155	No_change	Limk1
ENSMUSG00000022346	3148.21	-0.324645	0.113159	-2.86891	0.00411886	0.175432	No_change	Myc
ENSMUSG00000037474	1898.18	0.419013	0.146144	2.86714	0.00414204	0.175869	No_change	Dtl
ENSMUSG00000041426	680.266	0.441436	0.154311	2.8607	0.00422711	0.178921	No_change	Hibch
ENSMUSG00000036617	59.8217	-0.511937	0.179277	-2.85556	0.00429614	0.181279	No_change	Etl4
ENSMUSG00000026035	709.906	0.435756	0.152894	2.85005	0.00437123	0.182744	No_change	Ppil3
ENSMUSG00000026384	3253.47	0.40765	0.14301	2.8505	0.00436502	0.182744	No_change	Ptpn4
ENSMUSG00000026455	688.366	0.34719	0.121746	2.85175	0.00434789	0.182744	No_change	Klhl12
ENSMUSG00000008475	2823.67	0.319024	0.111978	2.84899	0.00438589	0.182795	No_change	Arpc5
ENSMUSG00000026111	785.6	0.419752	0.147582	2.84419	0.00445249	0.184439	No_change	Unc50
ENSMUSG00000039809	96.3351	-0.512546	0.180198	-2.84435	0.00445023	0.184439	No_change	Gabbr2
ENSMUSG00000026097	888.49	0.447714	0.157585	2.8411	0.00449578	0.185104	No_change	Ormdl1
ENSMUSG00000026198	979.51	0.300053	0.105585	2.84181	0.00448582	0.185104	No_change	Abcb6
ENSMUSG00000026281	1684.41	0.427804	0.150629	2.84011	0.00450977	0.185119	No_change	Dtymk
ENSMUSG00000025962	1012.67	0.457057	0.161098	2.83713	0.00455207	0.185177	No_change	Fastkd2
ENSMUSG00000026019	1665.09	0.397871	0.140237	2.83714	0.00455196	0.185177	No_change	Wdr12
ENSMUSG00000039257	35.429	-0.485178	0.170927	-2.83851	0.00453246	0.185177	No_change	Vstm2b
ENSMUSG00000026411	1015.39	0.346754	0.122285	2.83562	0.00457368	0.1855	No_change	Tmem9
ENSMUSG00000017493	1946.4	-0.36661	0.129394	-2.83328	0.00460726	0.186306	No_change	Igfbp4
ENSMUSG00000032854	275.523	-0.509095	0.179829	-2.83099	0.00464039	0.186536	No_change	Ugt8a
ENSMUSG00000038872	457.621	0.469867	0.165971	2.83102	0.00464005	0.186536	No_change	Zfhx3
ENSMUSG00000030287	1492.22	-0.354326	0.125239	-2.8292	0.00466645	0.18703	No_change	Itpr2
ENSMUSG00000025968	4563.42	0.394552	0.139539	2.82753	0.00469084	0.187454	No_change	Ndufs1
ENSMUSG00000025007	2130.25	-0.342201	0.121165	-2.82426	0.004739	0.188271	No_change	Aldh18a1
ENSMUSG00000026104	806.229	0.373572	0.132249	2.82476	0.00473161	0.188271	No_change	Stat1
ENSMUSG00000001119	35.3602	-0.389299	0.138008	-2.82084	0.00478984	0.189183	No_change	Col6a1
ENSMUSG00000013973	557.321	0.358739	0.12717	2.82093	0.00478845	0.189183	No_change	Dedd
ENSMUSG00000020183	41.4166	0.411573	0.145953	2.81991	0.00480373	0.189183	No_change	Cpm
ENSMUSG00000066595	567.025	0.365574	0.129816	2.8161	0.00486109	0.190889	No_change	Flvcr1
ENSMUSG00000014846	32.5209	-0.412652	0.146788	-2.81121	0.00493562	0.193257	No_change	Tppp3
ENSMUSG00000089936	345.443	0.490286	0.174519	2.80936	0.00496405	0.193812	No_change	Gm16199
ENSMUSG00000055945	1621.71	-0.334233	0.119064	-2.80718	0.00499777	0.194151	No_change	Prr18
ENSMUSG00000058454	5318.82	-0.322619	0.114936	-2.80695	0.00500131	0.194151	No_change	Dhcr7
ENSMUSG00000026155	2394.68	0.294982	0.105144	2.8055	0.00502381	0.194469	No_change	Smap1
ENSMUSG00000028488	450.692	-0.41341	0.147643	-2.80007	0.00510921	0.197212	No_change	Sh3gl2
ENSMUSG00000026275	2346.52	0.330741	0.118221	2.79765	0.00514751	0.19791	No_change	Ppp1r7
ENSMUSG00000045659	669.789	0.407706	0.14576	2.7971	0.00515642	0.19791	No_change	Plekha7
ENSMUSG00000007655	45.2003	-0.48982	0.175404	-2.79252	0.00522984	0.199428	No_change	Cav1
ENSMUSG00000024065	746.109	-0.433897	0.155336	-2.79329	0.00521757	0.199428	No_change	Ehd3
ENSMUSG00000026260	3284.35	0.266338	0.0954279	2.79099	0.00525468	0.199428	No_change	Ndufa10
ENSMUSG00000047259	18.8686	-0.456965	0.163714	-2.79125	0.00525052	0.199428	No_change	Mc4r
ENSMUSG00000026121	452.403	0.429101	0.153926	2.78771	0.00530817	0.200339	No_change	Sema4c
ENSMUSG00000044072	208.723	0.437681	0.156973	2.78825	0.00529936	0.200339	No_change	Eml6
ENSMUSG00000034220	3788.55	0.402134	0.144635	2.78033	0.00543029	0.20438	No_change	Gpc1
ENSMUSG00000039354	887.049	0.338855	0.121931	2.77908	0.00545126	0.204603	No_change	Smarcal1
ENSMUSG00000107659	197.986	-0.482674	0.173789	-2.77736	0.00548031	0.205126	No_change	Gm44170
ENSMUSG00000018339	97.4684	-0.499481	0.180023	-2.77454	0.00552801	0.205778	No_change	Gpx3
ENSMUSG00000096795	291.209	0.401056	0.144512	2.77524	0.00551616	0.205778	No_change	Zfp433
ENSMUSG00000048495	534.636	0.412053	0.148842	2.76838	0.00563355	0.208564	No_change	Tyw5
ENSMUSG00000094410	4267.47	0.353154	0.127556	2.76862	0.00562935	0.208564	No_change	Zbed6
ENSMUSG00000021270	21872	0.381449	0.137842	2.76728	0.00565256	0.208699	No_change	Hsp90aa1
ENSMUSG00000027293	544.692	0.453191	0.163866	2.76563	0.00568137	0.209195	No_change	Ehd4
ENSMUSG00000041075	515.573	0.397283	0.14401	2.75871	0.00580307	0.212524	No_change	Fzd7
ENSMUSG00000065947	9668.85	0.314308	0.1139	2.7595	0.00578898	0.212524	No_change	mt-Nd4l
ENSMUSG00000032470	672.963	-0.332709	0.120655	-2.75751	0.00582428	0.212727	No_change	Mras
ENSMUSG00000047361	281.925	0.468676	0.170319	2.75176	0.00592768	0.215923	No_change	Gm973
ENSMUSG00000041329	5675.13	-0.355592	0.12949	-2.74609	0.00603095	0.219097	No_change	Atp1b2
ENSMUSG00000060181	1076.38	0.472266	0.172287	2.74117	0.00612214	0.221817	No_change	Slc35e3
ENSMUSG00000063632	9909.59	0.340761	0.124394	2.73937	0.00615574	0.222442	No_change	Sox11
ENSMUSG00000047539	1506.92	0.316475	0.115597	2.73773	0.0061864	0.222956	No_change	Fbxo28
ENSMUSG00000035242	3860.24	-0.248354	0.090916	-2.73168	0.00630117	0.226492	No_change	Oaz1
ENSMUSG00000025982	12878.9	0.328744	0.120533	2.72742	0.00638311	0.22823	No_change	Sf3b1
ENSMUSG00000039318	3942.83	0.314691	0.115345	2.72824	0.00636726	0.22823	No_change	Rab3gap2
ENSMUSG00000019979	1840.18	0.349251	0.12815	2.72532	0.00642387	0.229084	No_change	Apaf1
ENSMUSG00000029763	5855.98	0.281886	0.103616	2.7205	0.00651825	0.230634	No_change	Exoc4
ENSMUSG00000071424	99.0626	-0.489407	0.179813	-2.72175	0.0064937	0.230634	No_change	Grid2
ENSMUSG00000104148	31.9898	0.373552	0.137288	2.72094	0.00650975	0.230634	No_change	Pcdha2
ENSMUSG00000024614	3251.63	0.387875	0.142731	2.71753	0.00657718	0.232115	No_change	Tmx3
ENSMUSG00000022564	1548.41	-0.401466	0.1482	-2.70894	0.00674976	0.233784	No_change	Grina
ENSMUSG00000026709	885.065	0.371515	0.136945	2.71289	0.00667002	0.233784	No_change	Dars2
ENSMUSG00000031610	44.7304	-0.462202	0.170407	-2.71235	0.00668087	0.233784	No_change	Scrg1
ENSMUSG00000037321	210.802	0.444917	0.164179	2.70995	0.00672926	0.233784	No_change	Tap1
ENSMUSG00000040865	2143.34	0.33375	0.123231	2.70834	0.00676213	0.233784	No_change	Ino80d
ENSMUSG00000042063	765.032	0.388144	0.143306	2.70849	0.00675905	0.233784	No_change	Zfp386
ENSMUSG00000058589	251.582	-0.42574	0.157077	-2.71038	0.00672054	0.233784	No_change	Anks1b
ENSMUSG00000075478	92.0694	-0.488934	0.180287	-2.71198	0.00668831	0.233784	No_change	Slitrk1
ENSMUSG00000022517	1745.3	-0.315083	0.11657	-2.70296	0.00687245	0.236995	No_change	Mgrn1
ENSMUSG00000102302	143.629	0.444523	0.16453	2.70178	0.00689699	0.237239	No_change	Gm38190
ENSMUSG00000028833	1121.8	-0.35511	0.131517	-2.70012	0.00693148	0.237823	No_change	Ncdn
ENSMUSG00000026087	1226.95	0.413224	0.153175	2.69773	0.00698138	0.23835	No_change	Mrpl30
ENSMUSG00000036676	1773.39	0.329331	0.122078	2.69771	0.00698191	0.23835	No_change	Tmtc3
ENSMUSG00000026469	2952.6	0.297653	0.110509	2.69348	0.00707113	0.240505	No_change	Xpr1
ENSMUSG00000045005	302.32	0.3965	0.147232	2.69304	0.00708046	0.240505	No_change	Fzd5
ENSMUSG00000020814	602.722	0.391687	0.145612	2.68994	0.00714658	0.241136	No_change	Mxra7
ENSMUSG00000022438	125.012	-0.48058	0.178676	-2.68967	0.00715226	0.241136	No_change	Parvb
ENSMUSG00000081254	61.3828	0.484942	0.180239	2.69056	0.00713326	0.241136	No_change	Gm12112
ENSMUSG00000039450	220.251	0.467349	0.17411	2.68421	0.00727015	0.244504	No_change	Dcxr
ENSMUSG00000033207	305.108	-0.451077	0.168157	-2.68248	0.00730777	0.245162	No_change	Mamdc2
ENSMUSG00000032020	615.228	-0.382624	0.142799	-2.67946	0.00737419	0.246175	No_change	Ubash3b
ENSMUSG00000048355	671.462	-0.318607	0.118872	-2.68026	0.00735655	0.246175	No_change	Arxes1
ENSMUSG00000031790	15430.2	-0.282184	0.105416	-2.67687	0.00743133	0.247474	No_change	Mmp15
ENSMUSG00000037341	833.782	0.341238	0.127616	2.67395	0.00749645	0.249032	No_change	Slc9a7
ENSMUSG00000035778	125.017	0.469958	0.17597	2.67068	0.00756978	0.250356	No_change	Ggta1
ENSMUSG00000072966	179.111	-0.459262	0.171974	-2.67053	0.00757316	0.250356	No_change	Gprasp2
ENSMUSG00000024795	1369.42	0.43623	0.163564	2.66703	0.00765257	0.251757	No_change	Kif20b
ENSMUSG00000040713	408.262	0.373789	0.140126	2.66753	0.00764115	0.251757	No_change	Creg1
ENSMUSG00000014980	639.828	0.331525	0.124577	2.66119	0.00778639	0.252071	No_change	Tsen15
ENSMUSG00000026004	633.416	0.366083	0.137617	2.66015	0.00781055	0.252071	No_change	Kansl1l
ENSMUSG00000035133	3326.58	0.367463	0.138095	2.66094	0.00779221	0.252071	No_change	Arhgap5
ENSMUSG00000038122	418.586	0.439938	0.165174	2.66347	0.00773385	0.252071	No_change	Tbc1d32
ENSMUSG00000038936	1257.08	0.323944	0.121764	2.66044	0.00780391	0.252071	No_change	Sccpdh
ENSMUSG00000045876	106.518	0.476309	0.179004	2.66089	0.0077935	0.252071	No_change	Pcdhb8
ENSMUSG00000049758	78.8968	0.479304	0.179857	2.66491	0.00770087	0.252071	No_change	Or4f62
ENSMUSG00000106464	133.77	0.447563	0.16808	2.6628	0.00774941	0.252071	No_change	C130083M11Rik
ENSMUSG00000072501	1521.83	0.273826	0.103002	2.65846	0.00784993	0.252742	No_change	Phf20l1
ENSMUSG00000026150	3326.79	0.399509	0.150432	2.65574	0.00791342	0.253584	No_change	Mff
ENSMUSG00000073616	984.344	0.416649	0.156848	2.65638	0.00789844	0.253584	No_change	Cops9
ENSMUSG00000026623	584.315	0.457529	0.172551	2.65156	0.00801209	0.255541	No_change	Lpgat1
ENSMUSG00000034730	537.549	-0.453694	0.171067	-2.65214	0.00799841	0.255541	No_change	Adgrb1
ENSMUSG00000032537	250.078	-0.477279	0.180079	-2.65039	0.00803998	0.25583	No_change	Ephb1
ENSMUSG00000069049	1414.57	0.356971	0.134728	2.64957	0.00805937	0.255847	No_change	Eif2s3y
ENSMUSG00000025980	16586.1	0.325646	0.122945	2.64872	0.00807982	0.255898	No_change	Hspd1
ENSMUSG00000060534	475.644	-0.434001	0.163948	-2.64718	0.00811652	0.256463	No_change	Dcc
ENSMUSG00000026171	553.674	0.316421	0.119694	2.64359	0.0082033	0.256816	No_change	Rnf25
ENSMUSG00000033763	17054.9	-0.309916	0.117138	-2.64573	0.00815146	0.256816	No_change	Mtss2
ENSMUSG00000041498	1217.42	0.404063	0.152777	2.6448	0.00817396	0.256816	No_change	Kif14
ENSMUSG00000072675	62.0091	-0.475524	0.179851	-2.64399	0.00819359	0.256816	No_change
ENSMUSG00000023452	1337.94	-0.345701	0.130864	-2.64167	0.00824973	0.257676	No_change	Pisd
ENSMUSG00000033557	2684.76	0.283664	0.107545	2.63763	0.00834868	0.260169	No_change	Fam20b
ENSMUSG00000020423	2068.84	0.42079	0.15995	2.63076	0.00851933	0.261883	No_change	Btg2
ENSMUSG00000022322	1217.42	0.380431	0.144525	2.63228	0.00848131	0.261883	No_change	Shcbp1
ENSMUSG00000025104	1319.23	0.336373	0.127858	2.63084	0.00851751	0.261883	No_change	Hdgfl3
ENSMUSG00000027326	2109.54	0.380448	0.144556	2.63184	0.00849248	0.261883	No_change	Knl1
ENSMUSG00000037003	63.4655	-0.46651	0.177216	-2.63243	0.00847759	0.261883	No_change	Tns2
ENSMUSG00000067786	5854.74	-0.275052	0.104505	-2.63195	0.00848967	0.261883	No_change	Nnat
ENSMUSG00000026020	3708.81	0.393416	0.149597	2.62984	0.00854246	0.262001	No_change	Nop58
ENSMUSG00000001918	246.908	-0.364702	0.1388	-2.62754	0.00860045	0.262594	No_change	Slc1a5
ENSMUSG00000103509	236.139	0.455892	0.173455	2.62831	0.00858114	0.262594	No_change	Gm38372
ENSMUSG00000025068	480.952	-0.307115	0.116925	-2.62658	0.00862466	0.262743	No_change	Gsto1
ENSMUSG00000031479	2152.45	0.278543	0.106113	2.62497	0.0086657	0.263402	No_change	Vps36
ENSMUSG00000031292	711.071	0.402208	0.153462	2.62089	0.00877008	0.26598	No_change	Cdkl5
ENSMUSG00000029397	1155.95	0.302612	0.115538	2.61916	0.00881464	0.266736	No_change	Rchy1
ENSMUSG00000064370	187078	0.332456	0.127076	2.6162	0.00889136	0.26846	No_change	mt-Cytb
ENSMUSG00000032449	2671.97	0.249936	0.0956735	2.61238	0.00899132	0.270876	No_change	Slc25a36
ENSMUSG00000020170	2175.46	0.446993	0.171271	2.60985	0.00905808	0.271389	No_change	Frs2
ENSMUSG00000026074	20900.2	0.301461	0.115539	2.60916	0.00907639	0.271389	No_change	Map4k4
ENSMUSG00000046722	5714.43	-0.235352	0.0901894	-2.60953	0.00906657	0.271389	No_change	Cdc42se1
ENSMUSG00000078901	310.434	0.368296	0.141179	2.60872	0.00908825	0.271389	No_change	Zfp1009
ENSMUSG00000024766	53.8104	-0.427348	0.163986	-2.60601	0.00916049	0.272349	No_change	Lipo3
ENSMUSG00000043716	16709.2	0.41248	0.158244	2.6066	0.00914453	0.272349	No_change	Rpl7
ENSMUSG00000022367	34.8253	-0.41015	0.157515	-2.60388	0.00921743	0.272848	No_change	Has2
ENSMUSG00000050029	2045.16	0.306892	0.117844	2.60423	0.00920812	0.272848	No_change	Rap2c
ENSMUSG00000021990	2049.81	-0.300651	0.115527	-2.60244	0.0092564	0.27301	No_change	Spata13
ENSMUSG00000044681	258.169	0.468611	0.180084	2.60219	0.00926309	0.27301	No_change	Cnpy1
ENSMUSG00000022272	6369.35	-0.360847	0.138864	-2.59856	0.00936151	0.274392	No_change	Myo10
ENSMUSG00000027412	96.6052	0.463639	0.17846	2.59799	0.00937703	0.274392	No_change	Lpin3
ENSMUSG00000034353	301.057	-0.468399	0.180262	-2.59844	0.00936485	0.274392	No_change	Ramp1
ENSMUSG00000046318	1223.89	0.308825	0.118961	2.59602	0.00943117	0.274392	No_change	Ccbe1
ENSMUSG00000053129	43.2643	-0.460465	0.177346	-2.59642	0.00942016	0.274392	No_change	Gsx1
ENSMUSG00000056055	25.9364	0.447932	0.172476	2.59707	0.0094023	0.274392	No_change	Sag
ENSMUSG00000055228	136.396	0.411655	0.15872	2.5936	0.00949778	0.27574	No_change	Gm49359
ENSMUSG00000059708	557.214	0.368691	0.142256	2.59174	0.00954932	0.276645	No_change	Akap17b
ENSMUSG00000011832	1024.82	-0.325769	0.125783	-2.58993	0.00959954	0.277134	No_change	Evi5l
ENSMUSG00000024548	545.741	-0.317394	0.122597	-2.58893	0.00962737	0.277134	No_change	Setbp1
ENSMUSG00000074166	168.057	0.393514	0.151991	2.58906	0.00962376	0.277134	No_change	AW146154
ENSMUSG00000025950	8084.45	0.329784	0.127424	2.58808	0.00965115	0.277231	No_change	Idh1
ENSMUSG00000063446	120.624	-0.448763	0.173451	-2.58726	0.00967424	0.277308	No_change	Plppr1
ENSMUSG00000026456	202.499	0.4059	0.157001	2.58533	0.00972872	0.278205	No_change	Cyb5r1
ENSMUSG00000052214	1486.22	-0.272264	0.105366	-2.58397	0.00976696	0.278205	No_change	Opa3
ENSMUSG00000107928	175.768	-0.417488	0.161561	-2.58409	0.00976352	0.278205	No_change	Gm45140
ENSMUSG00000035805	4763.75	-0.38063	0.147352	-2.58314	0.00979069	0.278297	No_change	Mlc1
ENSMUSG00000041859	5026.92	0.377001	0.146033	2.58162	0.00983385	0.278778	No_change	Mcm3
ENSMUSG00000058298	306.387	-0.353939	0.137151	-2.58065	0.00986154	0.278778	No_change	Mcm9
ENSMUSG00000070476	446.768	0.357613	0.138589	2.58038	0.00986917	0.278778	No_change	Fam217b
ENSMUSG00000032816	1825.62	0.440261	0.170896	2.57619	0.00998961	0.281595	No_change	Igdcc4
ENSMUSG00000037475	3341.06	0.285749	0.111026	2.57371	0.0100615	0.283033	No_change	Thoc2
ENSMUSG00000042078	381.262	0.451784	0.1756	2.57281	0.0100877	0.283184	No_change	Svop
ENSMUSG00000087626	29.5548	0.457726	0.177988	2.57167	0.0101209	0.283532	No_change	Gm15050
ENSMUSG00000040651	1384.46	0.307937	0.119858	2.56917	0.0101941	0.284995	No_change	Tasor
ENSMUSG00000020330	2341.11	0.333521	0.129927	2.56699	0.0102585	0.286207	No_change	Hmmr
ENSMUSG00000015961	2688.13	0.305553	0.119121	2.56507	0.0103156	0.28659	No_change	Adss2
ENSMUSG00000024429	1425.92	-0.249002	0.0972173	-2.56129	0.0104284	0.28659	No_change	Gnl1
ENSMUSG00000025971	874.978	0.328794	0.128388	2.56095	0.0104386	0.28659	No_change	Maip1
ENSMUSG00000026174	2509.47	0.280684	0.109575	2.56158	0.0104198	0.28659	No_change	Cnot9
ENSMUSG00000029581	6915.58	-0.290102	0.113103	-2.56493	0.0103195	0.28659	No_change	Fscn1
ENSMUSG00000033849	120.405	0.430094	0.168004	2.56002	0.0104667	0.28659	No_change	B3galt2
ENSMUSG00000046994	1231.3	0.350077	0.136751	2.55996	0.0104684	0.28659	No_change	Mars2
ENSMUSG00000058153	1357.51	-0.44326	0.172884	-2.56391	0.0103501	0.28659	No_change	Sez6l
ENSMUSG00000069206	283.708	0.432257	0.168885	2.55947	0.0104832	0.28659	No_change	Zfp874a
ENSMUSG00000107770	243.983	0.394984	0.154251	2.56066	0.0104472	0.28659	No_change	Gm44126
ENSMUSG00000032011	21.9788	-0.420304	0.164371	-2.55704	0.0105568	0.288022	No_change	Thy1
ENSMUSG00000013921	2911.73	-0.33889	0.13257	-2.55631	0.0105788	0.288045	No_change	Clip3
ENSMUSG00000031987	2437.13	-0.262521	0.10277	-2.55446	0.0106354	0.289006	No_change	Egln1
ENSMUSG00000095332	37.6868	0.437532	0.171355	2.55337	0.0106687	0.289332	No_change	Gm9821
ENSMUSG00000026558	2700.56	0.347735	0.136402	2.54934	0.0107928	0.290955	No_change	Uck2
ENSMUSG00000032420	38.4966	-0.442907	0.173714	-2.54964	0.0107835	0.290955	No_change	Nt5e
ENSMUSG00000067006	470.714	0.454493	0.178185	2.55067	0.0107515	0.290955	No_change	Serpinb5
ENSMUSG00000020664	4330.14	0.349317	0.137187	2.54629	0.0108874	0.292924	No_change	Dld
ENSMUSG00000006678	2219.64	0.360935	0.141941	2.54285	0.0109952	0.293065	No_change	Pola1
ENSMUSG00000020592	744.482	0.389532	0.153081	2.54462	0.0109396	0.293065	No_change	Sdc1
ENSMUSG00000026219	11766.5	0.291191	0.114496	2.54324	0.0109831	0.293065	No_change	Trip12
ENSMUSG00000026239	857.628	0.327851	0.128866	2.54412	0.0109553	0.293065	No_change	Pde6d
ENSMUSG00000037461	2940.78	0.317497	0.124867	2.54268	0.0110004	0.293065	No_change	Ints7
ENSMUSG00000096433	241.541	0.390104	0.153495	2.54147	0.0110386	0.293505	No_change	Zfp994
ENSMUSG00000026492	820.246	0.28186	0.111103	2.53693	0.011183	0.296186	No_change	Tfb2m
ENSMUSG00000059327	191.824	-0.441996	0.174184	-2.53753	0.0111639	0.296186	No_change	Eda
ENSMUSG00000002459	985.58	0.3072	0.121227	2.5341	0.0112736	0.297468	No_change	Rgs20
ENSMUSG00000012443	5142.06	0.362837	0.143185	2.53405	0.0112752	0.297468	No_change	Kif11
ENSMUSG00000103310	107.793	-0.424779	0.167755	-2.53214	0.011337	0.298519	No_change	Pcdha12
ENSMUSG00000041439	327.284	0.366512	0.144863	2.53006	0.0114042	0.298552	No_change	Mfsd6
ENSMUSG00000052534	2642.79	0.302662	0.119583	2.53097	0.0113747	0.298552	No_change	Pbx1
ENSMUSG00000062729	646.233	0.369137	0.145874	2.53053	0.0113892	0.298552	No_change	Ppox
ENSMUSG00000021133	2411.83	0.36032	0.142515	2.5283	0.0114618	0.299483	No_change	Susd6
ENSMUSG00000031548	833.093	-0.43336	0.171582	-2.52568	0.0115476	0.301147	No_change	Sfrp1
ENSMUSG00000032017	71.7223	-0.444409	0.176142	-2.52302	0.0116352	0.30285	No_change	Grik4
ENSMUSG00000046062	4932.33	0.280445	0.111195	2.52211	0.0116653	0.303053	No_change	Ppp1r15b
ENSMUSG00000025199	1393.61	0.282821	0.112234	2.51991	0.0117384	0.30437	No_change	Chuk
ENSMUSG00000015224	263.23	-0.437158	0.173608	-2.51808	0.0117996	0.304954	No_change	Cyp2j9
ENSMUSG00000026235	437.749	0.438693	0.17427	2.51732	0.0118251	0.304954	No_change	Epha4
ENSMUSG00000048142	729.796	-0.310349	0.12329	-2.51723	0.0118283	0.304954	No_change	Nat8l
ENSMUSG00000001143	812.318	0.297792	0.118393	2.51528	0.0118939	0.305747	No_change	Lman2l
ENSMUSG00000013593	6306.73	0.324411	0.12907	2.51344	0.0119559	0.305747	No_change	Ndufs2
ENSMUSG00000029772	2298.1	-0.290637	0.115637	-2.51336	0.0119586	0.305747	No_change	Ahcyl2
ENSMUSG00000041144	279.948	0.369964	0.147221	2.51298	0.0119715	0.305747	No_change	Dnah7b
ENSMUSG00000047992	26.0603	-0.442949	0.176166	-2.51439	0.011924	0.305747	No_change	Dipk1c
ENSMUSG00000070366	156.653	-0.406623	0.161886	-2.51179	0.0120121	0.306208	No_change	Plpp4
ENSMUSG00000061518	2993.01	0.284527	0.113351	2.51014	0.0120683	0.307064	No_change	Cox5b
ENSMUSG00000025326	6484.9	0.29679	0.118347	2.50779	0.012149	0.308539	No_change	Ube3a
ENSMUSG00000028430	1333.16	-0.301695	0.120442	-2.50489	0.0122489	0.310152	No_change	Nol6
ENSMUSG00000055254	7465.76	-0.371822	0.148493	-2.50397	0.012281	0.310152	No_change	Ntrk2
ENSMUSG00000072693	67.1226	-0.443797	0.177222	-2.50418	0.0122734	0.310152	No_change
ENSMUSG00000102312	46.2193	0.346774	0.138528	2.50328	0.0123047	0.310174	No_change	Pcdha3
ENSMUSG00000038463	141.279	0.449659	0.179736	2.50178	0.0123572	0.31092	No_change	Olfml2b
ENSMUSG00000034926	6507.19	-0.270635	0.108368	-2.49737	0.0125117	0.314226	No_change	Dhcr24
ENSMUSG00000019986	1421.88	0.303928	0.121798	2.49534	0.0125837	0.314301	No_change	Ahi1
ENSMUSG00000024570	439.072	-0.313079	0.125486	-2.49493	0.0125983	0.314301	No_change	Rbfa
ENSMUSG00000046330	5817.92	0.340625	0.13645	2.49634	0.0125483	0.314301	No_change	Rpl37a
ENSMUSG00000057506	696.085	0.339863	0.136237	2.49465	0.0126081	0.314301	No_change	Bloc1s2
ENSMUSG00000078435	77.3707	0.438124	0.175669	2.49403	0.0126303	0.314301	No_change	AU041133
ENSMUSG00000026585	1832.6	0.291698	0.117036	2.49238	0.0126892	0.314403	No_change	Kifap3
ENSMUSG00000041570	5564.98	0.3012	0.120868	2.49198	0.0127033	0.314403	No_change	Camsap2
ENSMUSG00000049339	1675.29	0.28625	0.114869	2.49197	0.0127038	0.314403	No_change	Retreg2
ENSMUSG00000042305	2845.87	0.305291	0.122545	2.49126	0.0127291	0.314456	No_change	Tmem183a
ENSMUSG00000026078	1430.76	0.352905	0.141739	2.48982	0.0127806	0.314704	No_change	Pdcl3
ENSMUSG00000026159	3264.24	0.29063	0.116745	2.48945	0.0127939	0.314704	No_change	Agfg1
ENSMUSG00000045994	2611.81	-0.26374	0.10596	-2.48905	0.0128087	0.314704	No_change	B3gat1
ENSMUSG00000001507	29.5085	0.441165	0.17767	2.48306	0.0130259	0.315009	No_change	Itga3
ENSMUSG00000026434	15575.5	0.344244	0.138679	2.48231	0.0130535	0.315009	No_change	Nucks1
ENSMUSG00000026565	1314.08	0.317244	0.127823	2.48191	0.0130679	0.315009	No_change	Pou2f1
ENSMUSG00000027612	23.0939	-0.405226	0.163022	-2.48571	0.0129292	0.315009	No_change	Mmp24
ENSMUSG00000028351	26.1035	-0.379972	0.152856	-2.48581	0.0129258	0.315009	No_change	Brinp1
ENSMUSG00000032452	93.185	-0.448127	0.18027	-2.48587	0.0129237	0.315009	No_change	Clstn2
ENSMUSG00000051344	297.56	0.357249	0.143942	2.4819	0.0130685	0.315009	No_change	Plekhm3
ENSMUSG00000052698	1447.59	-0.269847	0.108501	-2.48705	0.0128809	0.315009	No_change	Tln2
ENSMUSG00000060519	323.23	0.410287	0.165338	2.48151	0.0130827	0.315009	No_change	Tor3a
ENSMUSG00000071532	383.155	-0.311018	0.125216	-2.48385	0.012997	0.315009	No_change	Gm10335
ENSMUSG00000073725	2005.25	0.322711	0.13007	2.48106	0.0130993	0.315009	No_change	Lmbrd1
ENSMUSG00000108827	17.8246	0.410778	0.165497	2.48209	0.0130616	0.315009	No_change	Or4f6
ENSMUSG00000025917	2624.4	0.275929	0.111373	2.47751	0.0132302	0.317596	No_change	Cops5
ENSMUSG00000029231	225.545	-0.443509	0.179063	-2.47684	0.0132552	0.317634	No_change	Pdgfra
ENSMUSG00000038079	795.721	0.332509	0.13431	2.47568	0.0132984	0.318108	No_change	Tmem237
ENSMUSG00000030854	170.619	-0.442861	0.179063	-2.47322	0.0133902	0.318621	No_change	Ptpn5
ENSMUSG00000056758	1221.57	0.355846	0.143827	2.47412	0.0133564	0.318621	No_change	Hmga2
ENSMUSG00000070498	21.0813	-0.385587	0.155892	-2.47343	0.0133824	0.318621	No_change	Tmem132b
ENSMUSG00000029228	65.0095	-0.410599	0.166205	-2.47044	0.0134947	0.320546	No_change	Lnx1
ENSMUSG00000022591	507.183	0.380152	0.154171	2.46579	0.0136711	0.322482	No_change
ENSMUSG00000026778	476.452	-0.366922	0.148785	-2.46612	0.0136585	0.322482	No_change	Prkcq
ENSMUSG00000079083	476.337	0.373339	0.151335	2.46697	0.0136263	0.322482	No_change	Jrkl
ENSMUSG00000092029	31.2996	-0.428911	0.173843	-2.46724	0.0136161	0.322482	No_change	Gm9027
ENSMUSG00000074865	96.1065	0.430676	0.174737	2.4647	0.0137127	0.322902	No_change	Zfp934
ENSMUSG00000031760	1699.25	-0.299141	0.12151	-2.46187	0.0138216	0.323783	No_change	Mt3
ENSMUSG00000049999	103.134	0.415374	0.168676	2.46256	0.013795	0.323783	No_change	Ppp1r3d
ENSMUSG00000053286	921.639	0.300119	0.121896	2.46209	0.0138128	0.323783	No_change	Trmt1l
ENSMUSG00000025939	1119.68	0.344081	0.139991	2.45788	0.0139761	0.324405	No_change	Ube2w
ENSMUSG00000026563	1130.19	0.299503	0.121757	2.45985	0.0138997	0.324405	No_change	Tada1
ENSMUSG00000041417	8442.83	-0.242755	0.0987211	-2.459	0.0139324	0.324405	No_change	Pik3r1
ENSMUSG00000045404	60.6351	0.442773	0.180022	2.45954	0.0139114	0.324405	No_change	Kcnk13
ENSMUSG00000068735	4636.09	-0.403405	0.164154	-2.45748	0.0139914	0.324405	No_change	Trp53i11
ENSMUSG00000102976	3315.85	0.308141	0.125368	2.4579	0.0139752	0.324405	No_change	Zc3h11a
ENSMUSG00000035517	2073.4	-0.388044	0.157952	-2.45671	0.0140215	0.324548	No_change	Tdrd7
ENSMUSG00000022206	36.1144	-0.384363	0.156573	-2.45484	0.0140947	0.325203	No_change	Npr3
ENSMUSG00000102813	172.354	0.433588	0.176631	2.45477	0.0140976	0.325203	No_change	Gm37795
ENSMUSG00000057363	941.65	0.322713	0.131541	2.45332	0.0141546	0.325516	No_change	Uxs1
ENSMUSG00000097216	27.7461	-0.430148	0.175342	-2.4532	0.0141591	0.325516	No_change	4932441J04Rik
ENSMUSG00000022385	1775.54	0.349692	0.142779	2.44919	0.0143179	0.328056	No_change	Gtse1
ENSMUSG00000031302	2775	-0.242913	0.0991806	-2.44919	0.0143176	0.328056	No_change	Nlgn3
ENSMUSG00000026575	404.981	0.348576	0.142626	2.44398	0.0145262	0.331531	No_change	Nme7
ENSMUSG00000043964	154.516	-0.413243	0.169196	-2.44239	0.0145903	0.331531	No_change	Orai3
ENSMUSG00000049281	285.5	0.420338	0.172034	2.44334	0.0145521	0.331531	No_change	Scn3b
ENSMUSG00000064326	306.331	0.360892	0.147764	2.44236	0.0145916	0.331531	No_change	Siva1
ENSMUSG00000067931	474.378	0.317247	0.129817	2.44381	0.014533	0.331531	No_change	Zfp948
ENSMUSG00000017747	168.092	-0.384477	0.15753	-2.44066	0.0146605	0.331986	No_change	Ghdc
ENSMUSG00000058729	835.637	0.332771	0.136331	2.4409	0.0146507	0.331986	No_change	Lin9
ENSMUSG00000045954	22.6238	0.413954	0.169691	2.43946	0.0147094	0.33254	No_change	Cavin2
ENSMUSG00000040563	595.715	-0.323483	0.132665	-2.43835	0.0147544	0.333003	No_change	Plppr2
ENSMUSG00000000631	3150.08	-0.264596	0.108619	-2.43599	0.0148512	0.333602	No_change	Myo18a
ENSMUSG00000021054	1410.29	0.280384	0.115133	2.43531	0.0148791	0.333602	No_change	Sgpp1
ENSMUSG00000026510	1183.56	0.285054	0.117004	2.43628	0.0148393	0.333602	No_change	Trp53bp2
ENSMUSG00000097789	360.961	-0.427831	0.175658	-2.43559	0.0148676	0.333602	No_change	Ctxnd1
ENSMUSG00000000567	5203.19	-0.307193	0.126342	-2.43143	0.0150393	0.336226	No_change	Sox9
ENSMUSG00000034088	11429.6	0.243192	0.100026	2.43128	0.0150457	0.336226	No_change	Hdlbp
ENSMUSG00000022442	426.582	-0.308057	0.126889	-2.42778	0.0151917	0.33875	No_change	Ttll1
ENSMUSG00000052423	897.943	0.317285	0.130723	2.42716	0.0152175	0.33875	No_change	B4galt3
ENSMUSG00000060679	836.344	0.342998	0.141339	2.42678	0.0152334	0.33875	No_change	Mrps9
ENSMUSG00000029999	374.561	-0.425659	0.175587	-2.42421	0.0153418	0.339744	No_change	Tgfa
ENSMUSG00000043969	884.165	0.26451	0.109081	2.42488	0.0153134	0.339744	No_change	Emx2
ENSMUSG00000064341	134116	0.335212	0.138292	2.42394	0.0153531	0.339744	No_change	mt-Nd1
ENSMUSG00000031246	5702.03	0.313611	0.129443	2.42277	0.0154028	0.340288	No_change	Sh3bgrl
ENSMUSG00000004902	3385.41	-0.313699	0.129555	-2.42136	0.0154624	0.341052	No_change	Slc25a18
ENSMUSG00000013663	5498.41	0.239657	0.0990749	2.41894	0.0155656	0.341874	No_change	Pten
ENSMUSG00000026107	126.717	0.409218	0.169142	2.41937	0.0155474	0.341874	No_change	Nabp1
ENSMUSG00000033581	222.381	-0.434378	0.17959	-2.41872	0.0155752	0.341874	No_change	Igf2bp2
ENSMUSG00000006517	1648.68	-0.353769	0.146327	-2.41765	0.0156209	0.342075	No_change	Mvd
ENSMUSG00000035933	417.589	0.370705	0.153366	2.41712	0.0156439	0.342075	No_change	Cog5
ENSMUSG00000047534	1806.31	0.405462	0.167772	2.41675	0.0156599	0.342075	No_change	Mis18bp1
ENSMUSG00000006301	989.909	0.334933	0.138626	2.41609	0.0156881	0.342142	No_change	Tmbim1
ENSMUSG00000024376	2205.48	-0.40046	0.166034	-2.41191	0.0158691	0.34266	No_change	Epb41l4a
ENSMUSG00000026356	3096.51	0.291377	0.120761	2.41283	0.0158293	0.34266	No_change	Dars1
ENSMUSG00000027555	47.3886	-0.406772	0.168755	-2.41043	0.0159339	0.34266	No_change	Car13
ENSMUSG00000027677	1862.97	0.303269	0.125705	2.41254	0.0158417	0.34266	No_change	Ttc14
ENSMUSG00000029727	29.9726	-0.414536	0.171717	-2.41406	0.0157757	0.34266	No_change	Cyp3a13
ENSMUSG00000035293	2255.34	0.378808	0.157104	2.41119	0.0159006	0.34266	No_change	G2e3
ENSMUSG00000062198	267.133	0.382102	0.158339	2.41319	0.0158135	0.34266	No_change	2700097O09Rik
ENSMUSG00000074909	636.35	0.288899	0.119803	2.41144	0.0158895	0.34266	No_change	Ranbp6
ENSMUSG00000103046	32.9112	0.429164	0.178053	2.41031	0.0159388	0.34266	No_change	Gm37309
ENSMUSG00000026154	273.872	0.389924	0.162001	2.40692	0.0160877	0.345314	No_change	Sdhaf4
ENSMUSG00000081094	1224.72	-0.418622	0.173973	-2.40625	0.0161173	0.345404	No_change	Rpl19-ps11
ENSMUSG00000026024	2351.19	0.255891	0.106432	2.40428	0.0162046	0.346727	No_change	Als2
ENSMUSG00000030929	1042.47	0.326273	0.13583	2.40207	0.0163026	0.348276	No_change	Eri2
ENSMUSG00000069045	1368.97	0.336559	0.140217	2.40026	0.0163832	0.349449	No_change	Ddx3y
ENSMUSG00000036904	167.403	-0.379204	0.158109	-2.39837	0.0164684	0.349618	No_change	Fzd8
ENSMUSG00000040124	382.079	0.347131	0.144714	2.39873	0.0164518	0.349618	No_change	Gorab
ENSMUSG00000069793	1067.07	0.357225	0.148921	2.39876	0.0164508	0.349618	No_change	Slfn9
ENSMUSG00000090553	1772.97	0.392155	0.163896	2.3927	0.0167248	0.354509	No_change	Snrpe
ENSMUSG00000024426	906.816	-0.356409	0.149215	-2.38857	0.0169142	0.356116	No_change	Atat1
ENSMUSG00000026021	3402.07	0.388952	0.162719	2.39032	0.0168335	0.356116	No_change	Sumo1
ENSMUSG00000026831	75.3243	0.427183	0.178816	2.38895	0.0168964	0.356116	No_change	Pierce1
ENSMUSG00000035109	2027.84	-0.29258	0.122491	-2.38859	0.016913	0.356116	No_change	Shc4
ENSMUSG00000042229	1000.98	0.275324	0.115286	2.38819	0.0169317	0.356116	No_change	Rabif
ENSMUSG00000023353	1381.03	-0.238536	0.0999818	-2.38579	0.0170423	0.357726	No_change	Agap3
ENSMUSG00000029641	82.6796	-0.4286	0.179677	-2.38539	0.0170609	0.357726	No_change	Rasl11a
ENSMUSG00000025940	1165.61	0.361734	0.151743	2.38386	0.017132	0.358157	No_change	Tmem70
ENSMUSG00000034892	2921.32	0.29174	0.122384	2.38382	0.0171342	0.358157	No_change	Rps29
ENSMUSG00000000948	262.947	0.374115	0.157205	2.37979	0.0173224	0.358779	No_change	Gm38393
ENSMUSG00000020571	4536.29	0.288278	0.121062	2.38125	0.0172539	0.358779	No_change	Pdia6
ENSMUSG00000022523	173.205	-0.401708	0.168735	-2.3807	0.0172798	0.358779	No_change	Fgf12
ENSMUSG00000026687	622.052	0.341655	0.143497	2.38092	0.0172697	0.358779	No_change	Aldh9a1
ENSMUSG00000027187	2015.65	-0.249401	0.104765	-2.38058	0.0172852	0.358779	No_change	Cat
ENSMUSG00000057716	398.544	-0.350451	0.147234	-2.38023	0.0173019	0.358779	No_change	Tmem178b
ENSMUSG00000053647	102.06	0.41375	0.17405	2.37719	0.0174449	0.360767	No_change	Gper1
ENSMUSG00000008305	615.507	-0.33634	0.141555	-2.37605	0.0174993	0.360794	No_change	Tle1
ENSMUSG00000085666	33.3829	-0.356091	0.149866	-2.37606	0.0174988	0.360794	No_change	Tdg-ps2
ENSMUSG00000024039	671.661	0.375042	0.15789	2.37534	0.0175328	0.360937	No_change	Cbs
ENSMUSG00000005233	1539.82	0.355246	0.14965	2.37384	0.0176042	0.361858	No_change	Spc25
ENSMUSG00000035580	59.7532	-0.427666	0.180208	-2.37318	0.0176357	0.361958	No_change	Kcnh8
ENSMUSG00000058748	341.846	0.386819	0.16305	2.3724	0.0176731	0.362179	No_change	Zfp958
ENSMUSG00000031592	4907.43	0.253062	0.106793	2.36964	0.0178053	0.364338	No_change	Pcm1
ENSMUSG00000024565	5530.94	-0.275604	0.116349	-2.36877	0.0178476	0.364654	No_change	Sall3
ENSMUSG00000035606	58.0871	-0.417745	0.176544	-2.36623	0.01797	0.366055	No_change	Ky
ENSMUSG00000046311	1559.75	0.274453	0.115975	2.36649	0.0179576	0.366055	No_change	Zfp62
ENSMUSG00000033952	5476.59	0.37583	0.158945	2.36452	0.0180533	0.3672	No_change	Aspm
ENSMUSG00000057858	776.925	0.316653	0.133979	2.36346	0.0181053	0.367708	No_change	Fam204a
ENSMUSG00000020640	735.476	0.340752	0.144464	2.35874	0.0183372	0.371469	No_change	Itsn2
ENSMUSG00000023169	2405.58	-0.406167	0.172329	-2.35692	0.0184272	0.371469	No_change	Slc38a1
ENSMUSG00000028630	255.767	0.424683	0.180102	2.35801	0.0183733	0.371469	No_change	Dyrk2
ENSMUSG00000033065	2167.77	-0.226841	0.0961995	-2.35802	0.0183726	0.371469	No_change	Pfkm
ENSMUSG00000042015	829.241	-0.261847	0.111081	-2.35726	0.0184104	0.371469	No_change	Wdr41
ENSMUSG00000003585	332.451	-0.32991	0.140083	-2.3551	0.0185178	0.371831	No_change	Sec14l2
ENSMUSG00000025026	2381.67	-0.28604	0.121543	-2.35341	0.018602	0.371831	No_change	Add3
ENSMUSG00000026036	1131.87	0.326811	0.13885	2.3537	0.0185876	0.371831	No_change	Nif3l1
ENSMUSG00000026200	248.228	0.349984	0.148723	2.35327	0.0186093	0.371831	No_change	Glb1l
ENSMUSG00000039410	82.5876	-0.412542	0.175303	-2.35331	0.018607	0.371831	No_change	Prdm16
ENSMUSG00000041540	1366.85	-0.306763	0.130337	-2.3536	0.0185925	0.371831	No_change	Sox5
ENSMUSG00000026782	6915.54	0.232967	0.0990939	2.35097	0.0187244	0.371941	No_change	Abi2
ENSMUSG00000028970	170.13	0.361186	0.153539	2.3524	0.0186525	0.371941	No_change	Abcb1b
ENSMUSG00000039903	82.9987	0.419251	0.178315	2.35119	0.0187135	0.371941	No_change	Eva1c
ENSMUSG00000047759	17.3695	-0.317199	0.134895	-2.35145	0.0187005	0.371941	No_change	Hs3st3a1
ENSMUSG00000040613	84.456	0.416439	0.177271	2.34917	0.0188153	0.373203	No_change	Apobec1
ENSMUSG00000056383	336.769	0.298284	0.127006	2.34859	0.0188447	0.37324	No_change	AI987944
ENSMUSG00000026640	3538.28	0.312127	0.133004	2.34676	0.0189377	0.374026	No_change	Plxna2
ENSMUSG00000027550	536.173	0.335653	0.14303	2.34672	0.0189394	0.374026	No_change	Lrrcc1
ENSMUSG00000039323	16908.2	0.318238	0.135839	2.34277	0.0191413	0.377465	No_change	Igfbp2
ENSMUSG00000017756	207.069	0.421974	0.180281	2.34065	0.0192503	0.378577	No_change	Slc12a7
ENSMUSG00000021188	1981.52	0.330357	0.141173	2.34009	0.0192792	0.378577	No_change	Trip11
ENSMUSG00000035443	1132.52	0.359459	0.153612	2.34005	0.0192813	0.378577	No_change	Thyn1
ENSMUSG00000020176	174.935	-0.32324	0.138331	-2.33672	0.0194538	0.380066	No_change	Grb10
ENSMUSG00000024339	41.5986	0.421182	0.180268	2.33643	0.019469	0.380066	No_change	Tap2
ENSMUSG00000026632	143.201	0.380641	0.162894	2.33673	0.0194531	0.380066	No_change	Tatdn3
ENSMUSG00000045215	80.9849	-0.399137	0.170733	-2.33778	0.0193984	0.380066	No_change	Asxl3
ENSMUSG00000015846	1013.1	-0.353123	0.151275	-2.33431	0.0195796	0.381128	No_change	Rxra
ENSMUSG00000068794	43.3155	-0.316176	0.135435	-2.33452	0.0195687	0.381128	No_change	Col28a1
ENSMUSG00000001138	1014	0.29626	0.127044	2.33194	0.0197038	0.382501	No_change	Cnnm3
ENSMUSG00000039395	134.716	0.373621	0.160295	2.33083	0.0197624	0.382501	No_change	Mreg
ENSMUSG00000046312	420.424	-0.400098	0.171655	-2.33082	0.0197627	0.382501	No_change	Myorg
ENSMUSG00000048022	3066.25	0.325516	0.139612	2.33157	0.0197232	0.382501	No_change	Tmem229a
ENSMUSG00000022390	5301.27	-0.211957	0.09102	-2.32869	0.0198755	0.382529	No_change	Zc3h7b
ENSMUSG00000031133	24.2492	-0.391734	0.168275	-2.32795	0.019915	0.382529	No_change	Arhgef6
ENSMUSG00000033569	2240.43	0.283027	0.121542	2.32863	0.0198789	0.382529	No_change	Adgrb3
ENSMUSG00000037339	636.216	-0.271211	0.116519	-2.32761	0.019933	0.382529	No_change	Fam53a
ENSMUSG00000051451	1109.03	0.260576	0.111923	2.32818	0.0199028	0.382529	No_change	Crebzf
ENSMUSG00000059857	21.4695	-0.358478	0.153879	-2.32961	0.0198269	0.382529	No_change	Ntng1
ENSMUSG00000059355	626.436	-0.300249	0.129046	-2.32668	0.0199824	0.382935	No_change	Wdr83os
ENSMUSG00000029802	1194.19	0.354721	0.152602	2.32448	0.0201	0.383027	No_change	Abcg2
ENSMUSG00000033257	2579.35	0.290771	0.125043	2.32537	0.0200524	0.383027	No_change	Ttll4
ENSMUSG00000063626	27.4709	-0.393609	0.169332	-2.32448	0.0200995	0.383027	No_change	Unc5d
ENSMUSG00000064329	44.0422	-0.419145	0.180211	-2.32586	0.0200261	0.383027	No_change	Scn1a
ENSMUSG00000020608	2639.23	0.339039	0.145985	2.32243	0.02021	0.383388	No_change	Smc6
ENSMUSG00000038500	701.527	-0.295047	0.127065	-2.32202	0.0202318	0.383388	No_change	Prr3
ENSMUSG00000051235	530.355	0.379157	0.163265	2.32234	0.0202147	0.383388	No_change	Gen1
ENSMUSG00000057411	445.034	-0.318091	0.136942	-2.32282	0.0201891	0.383388	No_change	Antkmt
ENSMUSG00000023022	4115.31	-0.235651	0.101526	-2.32108	0.0202826	0.383816	No_change	Lima1
ENSMUSG00000079610	78.7671	0.414097	0.17847	2.32026	0.020327	0.384122	No_change	Ankrd39
ENSMUSG00000022360	2867	0.293181	0.126497	2.31769	0.0204664	0.384884	No_change	Atad2
ENSMUSG00000032724	917.739	-0.280825	0.121168	-2.31764	0.0204688	0.384884	No_change	Abtb2
ENSMUSG00000042870	426.906	-0.30849	0.133118	-2.31742	0.0204807	0.384884	No_change	Tom1
ENSMUSG00000056836	124.198	0.407531	0.175818	2.31792	0.0204537	0.384884	No_change	Pin4-ps
ENSMUSG00000004100	717.369	-0.282841	0.122123	-2.31604	0.020556	0.385234	No_change	Ppan
ENSMUSG00000037712	4163.69	-0.203412	0.0878252	-2.3161	0.0205526	0.385234	No_change	Fermt2
ENSMUSG00000021327	1926.64	0.232405	0.10057	2.31088	0.0208396	0.389304	No_change	Zkscan3
ENSMUSG00000033793	1974.86	0.356292	0.154204	2.31052	0.0208592	0.389304	No_change	Atp6v1h
ENSMUSG00000051185	301.792	0.37838	0.163734	2.31095	0.0208359	0.389304	No_change	Fam174a
ENSMUSG00000027339	2636.21	-0.269478	0.116746	-2.30824	0.0209856	0.390057	No_change	Rassf2
ENSMUSG00000041396	142.464	0.38612	0.167245	2.30871	0.0209597	0.390057	No_change	Mettl18
ENSMUSG00000064357	4690.95	0.384598	0.166612	2.30835	0.0209796	0.390057	No_change	mt-Atp6
ENSMUSG00000026049	648.539	0.392954	0.170332	2.30699	0.0210554	0.390555	No_change	Tex30
ENSMUSG00000110444	286.577	0.310683	0.134685	2.30673	0.0210699	0.390555	No_change	Gm10033
ENSMUSG00000026696	989.404	0.328914	0.142743	2.30424	0.0212094	0.392605	No_change	Vamp4
ENSMUSG00000030077	302.799	-0.344081	0.149403	-2.30304	0.0212768	0.392782	No_change	Chl1
ENSMUSG00000055980	2291.09	0.226468	0.0983337	2.30306	0.0212757	0.392782	No_change	Irs1
ENSMUSG00000005982	1355.1	-0.273574	0.118839	-2.30205	0.0213324	0.393275	No_change	Naa60
ENSMUSG00000045205	1696.85	0.262687	0.11425	2.29923	0.021492	0.395643	No_change	Dpy19l4
ENSMUSG00000056763	1127.62	0.379382	0.165038	2.29875	0.0215191	0.395643	No_change	Cspp1
ENSMUSG00000026179	1578.39	0.263513	0.114797	2.29548	0.0217059	0.396106	No_change	Pnkd
ENSMUSG00000026385	21412.7	0.231995	0.101127	2.29409	0.0217853	0.396106	No_change	Dbi
ENSMUSG00000026439	1450.57	0.278102	0.121163	2.29527	0.0217175	0.396106	No_change	Rbbp5
ENSMUSG00000026600	2930.09	0.264287	0.115201	2.29415	0.0217821	0.396106	No_change	Soat1
ENSMUSG00000039115	270.744	0.391658	0.170752	2.29372	0.0218067	0.396106	No_change	Itga9
ENSMUSG00000039967	1938.42	0.227812	0.0993114	2.29392	0.0217954	0.396106	No_change	Zfp292
ENSMUSG00000097993	29.4806	0.36447	0.158757	2.29578	0.0216885	0.396106	No_change	Ptprv
ENSMUSG00000099021	115.686	0.413418	0.180129	2.29512	0.0217264	0.396106	No_change
ENSMUSG00000099250	115.686	0.413418	0.180129	2.29512	0.0217264	0.396106	No_change
ENSMUSG00000031714	3309.7	-0.237708	0.103716	-2.29192	0.0219103	0.397457	No_change	Gab1
ENSMUSG00000027778	705.821	0.282544	0.12332	2.29114	0.0219551	0.397738	No_change	Ift80
ENSMUSG00000032231	375.205	-0.352408	0.153917	-2.2896	0.0220446	0.398828	No_change	Anxa2
ENSMUSG00000009291	1184.39	-0.250586	0.10949	-2.28865	0.0220994	0.398957	No_change	Pttg1ip
ENSMUSG00000053117	30.5148	0.398438	0.174146	2.28796	0.0221398	0.398957	No_change	E330013P04Rik
ENSMUSG00000069763	109.088	-0.409503	0.178977	-2.28803	0.0221361	0.398957	No_change	Tmem100
ENSMUSG00000026083	3561.23	0.289043	0.126739	2.28062	0.0225708	0.405571	No_change	Eif5b
ENSMUSG00000027004	71.4584	-0.403588	0.177103	-2.27883	0.0226773	0.405571	No_change	Frzb
ENSMUSG00000036561	696.647	-0.285144	0.125136	-2.27868	0.022686	0.405571	No_change	Ppp6r2
ENSMUSG00000037541	182.739	-0.393356	0.172551	-2.27965	0.0226284	0.405571	No_change	Shank2
ENSMUSG00000056204	1113.24	0.296879	0.130251	2.27929	0.02265	0.405571	No_change	Pgpep1
ENSMUSG00000067870	4719	0.362395	0.158995	2.27929	0.0226498	0.405571	No_change	Rpl31-ps8
ENSMUSG00000027333	836.465	-0.283789	0.124575	-2.27805	0.0227235	0.405709	No_change	Smox
ENSMUSG00000078161	150.683	-0.409835	0.180285	-2.27326	0.0230103	0.410289	No_change	Erich3
ENSMUSG00000024403	128.764	-0.384555	0.169235	-2.27232	0.0230673	0.410767	No_change	Atp6v1g2
ENSMUSG00000018042	2873.33	-0.266272	0.117474	-2.26665	0.0234119	0.415813	No_change	Cyb5r3
ENSMUSG00000103928	63.128	0.40677	0.179449	2.26677	0.0234043	0.415813	No_change	Gm37893
ENSMUSG00000028753	483.17	-0.405919	0.179201	-2.26516	0.0235028	0.41679	No_change	Vwa5b1
ENSMUSG00000040225	14265.4	0.260888	0.115195	2.26475	0.0235282	0.41679	No_change	Prrc2c
ENSMUSG00000000058	1154	0.326716	0.144446	2.26186	0.0237064	0.417226	No_change	Cav2
ENSMUSG00000006442	1252.97	-0.289391	0.127913	-2.2624	0.0236728	0.417226	No_change	Srm
ENSMUSG00000024193	138.711	0.407729	0.180256	2.26194	0.0237011	0.417226	No_change	Phf1
ENSMUSG00000027366	2080.9	0.257594	0.113848	2.26262	0.0236593	0.417226	No_change	Sppl2a
ENSMUSG00000027574	35.3157	-0.406449	0.179639	-2.26258	0.0236614	0.417226	No_change	Nkain4
ENSMUSG00000028373	202.852	-0.407338	0.180201	-2.26047	0.0237922	0.418194	No_change	Astn2
ENSMUSG00000071497	764.598	-0.35335	0.156405	-2.2592	0.0238708	0.419035	No_change	Nutf2-ps1
ENSMUSG00000066613	634.677	0.289912	0.128376	2.25831	0.0239264	0.419469	No_change	Zfp932
ENSMUSG00000010290	878.462	0.255523	0.113193	2.25742	0.0239818	0.419898	No_change	AI597479
ENSMUSG00000033105	5462.47	-0.282513	0.125247	-2.25565	0.0240928	0.421299	No_change	Lss
ENSMUSG00000020585	6990.03	0.22041	0.097789	2.25394	0.0242002	0.421958	No_change	Laptm4a
ENSMUSG00000025932	115.023	-0.383108	0.169993	-2.25367	0.0242172	0.421958	No_change	Eya1
ENSMUSG00000039899	42.6475	0.3779	0.16769	2.25356	0.0242237	0.421958	No_change	Fgl2
ENSMUSG00000026280	1123.46	0.25166	0.111731	2.25238	0.0242981	0.422327	No_change	Atg4b
ENSMUSG00000066705	353.046	0.298847	0.132718	2.25175	0.0243381	0.422327	No_change	Fxyd6
ENSMUSG00000071266	475.481	0.346467	0.153839	2.25214	0.0243137	0.422327	No_change	Zfp946
ENSMUSG00000040724	4182.07	-0.311197	0.138236	-2.2512	0.0243729	0.422391	No_change	Kcna2
ENSMUSG00000028086	905.484	0.266681	0.118562	2.2493	0.0244933	0.423398	No_change	Fbxw7
ENSMUSG00000060301	599.613	0.277131	0.123181	2.24979	0.0244624	0.423398	No_change	2610008E11Rik
ENSMUSG00000030223	2190.05	0.309681	0.137732	2.24844	0.0245484	0.423476	No_change	Ptpro
ENSMUSG00000073676	4398.74	0.352409	0.156748	2.24825	0.0245602	0.423476	No_change	Hspe1
ENSMUSG00000000782	67.0652	-0.399595	0.17781	-2.24731	0.0246205	0.423978	No_change	Tcf7
ENSMUSG00000023913	306.646	-0.403051	0.179504	-2.24536	0.0247453	0.424977	No_change	Pla2g7
ENSMUSG00000026289	819.533	0.292905	0.130474	2.24493	0.0247724	0.424977	No_change	Atg16l1
ENSMUSG00000048280	587.73	0.281938	0.125561	2.24543	0.0247405	0.424977	No_change	Zfp738
ENSMUSG00000018411	2810.51	-0.353008	0.157351	-2.24345	0.024868	0.425053	No_change	Mapt
ENSMUSG00000026915	1593	0.220625	0.09833	2.24372	0.0248502	0.425053	No_change	Strbp
ENSMUSG00000040675	1601.96	-0.238206	0.106181	-2.24341	0.0248706	0.425053	No_change	Mthfd1l
ENSMUSG00000021608	2493.24	-0.300169	0.133874	-2.24218	0.0249501	0.425817	No_change	Lpcat1
ENSMUSG00000035478	2882.03	-0.223666	0.0997731	-2.24174	0.024978	0.425817	No_change	Mbd3
ENSMUSG00000016984	537.222	0.335492	0.149723	2.24075	0.0250425	0.425848	No_change	Etaa1
ENSMUSG00000037503	7777	0.222754	0.0993948	2.2411	0.0250197	0.425848	No_change	Fam168b
ENSMUSG00000024301	437.138	0.340556	0.152119	2.23874	0.0251727	0.427038	No_change	Kifc5b
ENSMUSG00000026000	1172.43	0.292569	0.130715	2.23822	0.0252068	0.427038	No_change	Lancl1
ENSMUSG00000035504	116.829	-0.361966	0.161721	-2.23822	0.0252068	0.427038	No_change	Reep6
ENSMUSG00000026688	177.163	0.371331	0.16599	2.23706	0.0252824	0.427786	No_change	Mgst3
ENSMUSG00000044783	7844.84	0.287331	0.128506	2.23593	0.0253562	0.428501	No_change	Hjurp
ENSMUSG00000027932	178.526	0.357884	0.1601	2.23537	0.025393	0.42859	No_change	Slc27a3
ENSMUSG00000021091	52.1186	-0.372572	0.166837	-2.23314	0.0255395	0.429461	No_change	Serpina3n
ENSMUSG00000040653	1206.71	-0.293942	0.131624	-2.23319	0.0255367	0.429461	No_change	Ppp1r14c
ENSMUSG00000070883	38.8053	0.402444	0.180165	2.23375	0.0254998	0.429461	No_change	Cfap210
ENSMUSG00000090031	60.5569	0.402294	0.180207	2.2324	0.0255887	0.429758	No_change	4732440D04Rik
ENSMUSG00000024943	2144.69	0.312282	0.140003	2.23054	0.0257118	0.430699	No_change	Smc5
ENSMUSG00000033365	1220.17	-0.259094	0.116176	-2.23019	0.0257349	0.430699	No_change	Ipo13
ENSMUSG00000085795	1182.46	0.373454	0.16746	2.23011	0.0257398	0.430699	No_change	Zfp703
ENSMUSG00000028883	1538.61	0.279363	0.12531	2.22938	0.0257888	0.430987	No_change	Sema3a
ENSMUSG00000042331	5943.16	-0.272444	0.12225	-2.22858	0.025842	0.431346	No_change	Specc1
ENSMUSG00000024312	923.419	-0.263887	0.118495	-2.22699	0.0259478	0.43258	No_change	Wdr46
ENSMUSG00000010175	1765.11	0.355576	0.159721	2.22623	0.0259989	0.432646	No_change	Prox1
ENSMUSG00000026826	87.0474	-0.384576	0.172812	-2.2254	0.0260542	0.432646	No_change	Nr4a2
ENSMUSG00000046351	922.386	0.288293	0.12956	2.22517	0.0260697	0.432646	No_change	Zfp322a
ENSMUSG00000060743	12684.3	0.250986	0.112801	2.22503	0.0260791	0.432646	No_change	H3f3a
ENSMUSG00000059493	52.7128	-0.400009	0.179913	-2.22335	0.0261925	0.433998	No_change	Nhs
ENSMUSG00000026098	390.293	0.360804	0.162427	2.22133	0.0263288	0.435724	No_change	Pms1
ENSMUSG00000031229	8955.07	0.220808	0.0994681	2.21988	0.0264267	0.436811	No_change	Atrx
ENSMUSG00000041684	937.476	0.282753	0.127408	2.21928	0.026468	0.436963	No_change	Bivm
ENSMUSG00000023904	116.468	-0.37437	0.168768	-2.21825	0.0265378	0.437053	No_change	Hcfc1r1
ENSMUSG00000026032	992.478	0.362736	0.163503	2.21853	0.026519	0.437053	No_change	Ndufb3
ENSMUSG00000049439	1064.19	0.274846	0.124005	2.21641	0.0266633	0.438588	No_change	Cyp20a1
ENSMUSG00000032374	1715.1	0.325983	0.147123	2.21572	0.0267107	0.438838	No_change	Plod2
ENSMUSG00000038535	973.668	0.259498	0.117144	2.2152	0.0267462	0.438889	No_change	Zfp280d
ENSMUSG00000019699	3530.11	0.226661	0.102498	2.21137	0.0270104	0.439155	No_change	Akt3
ENSMUSG00000025995	1836.21	0.302376	0.136684	2.21222	0.0269513	0.439155	No_change	Wdr75
ENSMUSG00000028943	62.0274	0.394522	0.178292	2.21279	0.0269123	0.439155	No_change	Espn
ENSMUSG00000031963	515.817	0.360244	0.162843	2.21222	0.0269514	0.439155	No_change	Bmper
ENSMUSG00000039031	2244.98	0.246721	0.111578	2.21119	0.0270226	0.439155	No_change	Arhgap18
ENSMUSG00000042772	4373.64	0.238964	0.108052	2.21157	0.0269965	0.439155	No_change	Smg7
ENSMUSG00000049608	24.1152	0.381479	0.172272	2.2144	0.0268014	0.439155	No_change	Gpr55
ENSMUSG00000061032	3351.58	-0.212796	0.0962367	-2.21118	0.0270236	0.439155	No_change	Rrp1
ENSMUSG00000099908	453.245	-0.295473	0.133653	-2.21075	0.0270533	0.439155	No_change	Gm28539
ENSMUSG00000028256	534.603	0.285487	0.129204	2.20959	0.0271335	0.439612	No_change	Odf2l
ENSMUSG00000039789	405.607	0.300887	0.136184	2.20941	0.0271461	0.439612	No_change	Zfp597
ENSMUSG00000066877	647.439	0.27125	0.122802	2.20883	0.0271863	0.439738	No_change	Nck2
ENSMUSG00000022946	440.394	-0.311256	0.140994	-2.20758	0.0272733	0.440515	No_change	Dop1b
ENSMUSG00000025403	2434.11	-0.268368	0.121587	-2.20721	0.0272991	0.440515	No_change	Shmt2
ENSMUSG00000085623	24.7275	0.355167	0.160957	2.20659	0.0273425	0.440692	No_change	Gm16041
ENSMUSG00000021253	174.387	0.360518	0.163498	2.20503	0.0274523	0.441937	No_change	Tgfb3
ENSMUSG00000022203	1534.58	-0.266638	0.120975	-2.20406	0.0275198	0.442499	No_change	Efs
ENSMUSG00000013997	631.588	0.272505	0.12378	2.20153	0.0276987	0.442756	No_change	Nit1
ENSMUSG00000058761	1586.47	0.300502	0.136436	2.20251	0.027629	0.442756	No_change	Rnf169
ENSMUSG00000068962	141.189	0.369364	0.167753	2.20183	0.0276773	0.442756	No_change	Zfp114
ENSMUSG00000073678	4724.17	0.339077	0.153934	2.20275	0.0276125	0.442756	No_change	Pgap1
ENSMUSG00000101104	51.5939	0.395413	0.179545	2.20231	0.0276433	0.442756	No_change	Gm29247
ENSMUSG00000027115	1368.36	0.345474	0.156971	2.20088	0.0277448	0.442971	No_change	Kif18a
ENSMUSG00000024827	2894.17	-0.273354	0.124286	-2.19939	0.0278502	0.44375	No_change	Gldc
ENSMUSG00000078880	103.002	0.392878	0.17864	2.19927	0.0278589	0.44375	No_change	Gm14308
ENSMUSG00000024145	292.009	0.34599	0.157446	2.19752	0.0279835	0.445213	No_change	Pigf
ENSMUSG00000020142	1850.36	-0.229085	0.104331	-2.19576	0.0281089	0.446686	No_change	Slc1a4
ENSMUSG00000024642	2144.81	-0.26926	0.122726	-2.19399	0.028236	0.447757	No_change	Tle4
ENSMUSG00000050910	1870.32	-0.281568	0.128341	-2.1939	0.0282423	0.447757	No_change	Cdr2l
ENSMUSG00000082286	153.441	0.357868	0.163179	2.19311	0.0282997	0.448145	No_change	Pisd-ps1
ENSMUSG00000051154	1874.37	0.330962	0.150943	2.19262	0.0283345	0.448173	No_change	Commd3
ENSMUSG00000014959	2474.76	-0.233011	0.106382	-2.19032	0.0285007	0.449422	No_change	Gorasp2
ENSMUSG00000035840	277.475	0.309144	0.141205	2.18933	0.0285727	0.449422	No_change	Lysmd3
ENSMUSG00000036155	3569.24	0.324844	0.148364	2.1895	0.0285604	0.449422	No_change	Mgat5
ENSMUSG00000037400	1439.7	0.234925	0.107309	2.18925	0.0285788	0.449422	No_change	Atp11b
ENSMUSG00000052062	619.225	0.309635	0.141345	2.19063	0.0284787	0.449422	No_change	Pard3b
ENSMUSG00000036437	31.628	-0.375164	0.171463	-2.18802	0.0286684	0.449969	No_change	Npy1r
ENSMUSG00000089945	1356.19	0.31126	0.142267	2.18786	0.0286798	0.449969	No_change	Pakap
ENSMUSG00000036572	1084.7	0.252316	0.115367	2.18708	0.0287368	0.450342	No_change	Upf3b
ENSMUSG00000070709	302.014	0.328338	0.150174	2.18639	0.0287873	0.450614	No_change	Zfp974
ENSMUSG00000020297	871.435	-0.351282	0.160861	-2.18376	0.0289797	0.451473	No_change	Nsg2
ENSMUSG00000020695	121.595	-0.391802	0.179485	-2.18292	0.0290416	0.451473	No_change	Mrc2
ENSMUSG00000027692	2857.34	-0.283463	0.129796	-2.18391	0.028969	0.451473	No_change	Tnik
ENSMUSG00000032269	54.3214	0.39303	0.179967	2.1839	0.0289693	0.451473	No_change	Htr3a
ENSMUSG00000071234	23.7799	-0.378361	0.173186	-2.18471	0.0289103	0.451473	No_change	Syndig1l
ENSMUSG00000079941	45.0823	0.378552	0.173401	2.18311	0.0290281	0.451473	No_change	Cox5b-ps
ENSMUSG00000043015	265.047	0.345027	0.158154	2.18158	0.0291404	0.452341	No_change	Nemp2
ENSMUSG00000108715	40.2235	0.352939	0.161805	2.18126	0.0291639	0.452341	No_change
ENSMUSG00000020580	4014.3	0.322438	0.147922	2.17978	0.0292738	0.452875	No_change	Rock2
ENSMUSG00000026566	1802.82	0.241683	0.110864	2.18	0.0292576	0.452875	No_change	Mpzl1
ENSMUSG00000034928	2380.31	-0.256594	0.117733	-2.17945	0.0292984	0.452875	No_change	Rnf44
ENSMUSG00000031232	1729.47	0.264972	0.121645	2.17824	0.0293882	0.45324	No_change	Magt1
ENSMUSG00000040463	5464.54	-0.223818	0.102752	-2.17823	0.0293887	0.45324	No_change	Mybbp1a
ENSMUSG00000028405	3911.06	-0.198732	0.0913407	-2.17572	0.029576	0.455304	No_change	Aco1
ENSMUSG00000038949	704.737	0.32743	0.150505	2.17554	0.0295896	0.455304	No_change	Cnst
ENSMUSG00000099964	62.3063	0.388554	0.178692	2.17443	0.0296726	0.456065	No_change	Gm29514
ENSMUSG00000058975	6383.48	0.370254	0.170312	2.17397	0.0297073	0.456083	No_change	Kcnc1
ENSMUSG00000033102	430.214	0.312615	0.143859	2.17306	0.0297757	0.456616	No_change	Cdc14b
ENSMUSG00000004558	903.46	-0.375662	0.172923	-2.17243	0.0298233	0.456769	No_change	Ndrg2
ENSMUSG00000056854	783.82	-0.261618	0.120448	-2.17204	0.0298528	0.456769	No_change	Pou3f4
ENSMUSG00000037275	1718.24	-0.228408	0.105236	-2.17044	0.0299734	0.45713	No_change	Gemin5
ENSMUSG00000043998	1023.14	0.26178	0.120614	2.17039	0.0299774	0.45713	No_change	Mgat2
ENSMUSG00000057378	218.191	-0.379365	0.174738	-2.17106	0.029927	0.45713	No_change	Ryr3
ENSMUSG00000062257	176.755	-0.381288	0.175745	-2.16955	0.0300411	0.457587	No_change	Opcml
ENSMUSG00000074673	39.1201	0.390608	0.180122	2.16857	0.030115	0.458201	No_change	Ttll9
ENSMUSG00000001418	986.75	-0.288215	0.132936	-2.16808	0.0301527	0.45826	No_change	Glmp
ENSMUSG00000020037	4780.21	-0.251393	0.116068	-2.16591	0.030318	0.459275	No_change	Rfx4
ENSMUSG00000024989	671.057	0.329942	0.152337	2.16587	0.0303209	0.459275	No_change	Cep55
ENSMUSG00000040857	2181.75	-0.295939	0.136618	-2.16618	0.0302971	0.459275	No_change	Erf
ENSMUSG00000023800	138.912	-0.389403	0.179847	-2.16519	0.0303733	0.459512	No_change	Tiam2
ENSMUSG00000034771	822.63	0.353813	0.16344	2.16479	0.0304041	0.459512	No_change	Tle2
ENSMUSG00000021448	2199.75	-0.309149	0.142847	-2.16419	0.0304497	0.459688	No_change	Shc3
ENSMUSG00000028047	222.271	-0.335946	0.155297	-2.16324	0.0305226	0.459768	No_change	Thbs3
ENSMUSG00000033955	529.603	-0.315759	0.145959	-2.16334	0.0305153	0.459768	No_change	Tnks1bp1
ENSMUSG00000026116	5482.56	0.272044	0.125845	2.16173	0.0306392	0.460598	No_change	Tmem131
ENSMUSG00000060568	359.063	0.309488	0.143173	2.16165	0.0306455	0.460598	No_change	Fam78b
ENSMUSG00000032702	492.634	0.379907	0.17583	2.16065	0.0307222	0.461241	No_change	Kank1
ENSMUSG00000053870	496.144	0.298187	0.13804	2.16015	0.0307607	0.461309	No_change	Fpgt
ENSMUSG00000034586	543.473	-0.370071	0.171444	-2.15856	0.0308845	0.462654	No_change	Hid1
ENSMUSG00000027824	17.2836	0.355034	0.164576	2.15726	0.0309854	0.463631	No_change	Vmn2r1
ENSMUSG00000041734	1598.66	0.295874	0.137179	2.15684	0.0310179	0.463631	No_change	Kirrel1
ENSMUSG00000041845	209.521	0.335983	0.155841	2.15594	0.0310886	0.463862	No_change	Rhod
ENSMUSG00000056999	6200.2	-0.289213	0.134158	-2.15577	0.0311017	0.463862	No_change	Ide
ENSMUSG00000026526	2754.08	0.237474	0.110184	2.15526	0.0311415	0.46391	No_change	Fh1
ENSMUSG00000091844	32.4971	0.385089	0.178707	2.15486	0.0311731	0.46391	No_change	Ccdc168
ENSMUSG00000014599	655.626	0.281453	0.130741	2.15276	0.0313377	0.465648	No_change	Csf1
ENSMUSG00000019831	1842.09	-0.260274	0.12094	-2.1521	0.0313892	0.465648	No_change	Wasf1
ENSMUSG00000063383	51.0149	0.387674	0.180177	2.15162	0.031427	0.465648	No_change	Zfp947
ENSMUSG00000079084	438.591	0.294997	0.137097	2.15174	0.0314179	0.465648	No_change	Ccdc82
ENSMUSG00000020048	14867.3	0.280919	0.130621	2.15064	0.0315048	0.466136	No_change	Hsp90b1
ENSMUSG00000021109	6374.89	0.254105	0.1182	2.14978	0.0315723	0.466136	No_change	Hif1a
ENSMUSG00000028524	340.53	0.358072	0.166586	2.14947	0.0315972	0.466136	No_change	Sgip1
ENSMUSG00000030759	2193.58	0.26948	0.125328	2.1502	0.0315397	0.466136	No_change	Far1
ENSMUSG00000103382	34.1013	0.385133	0.179214	2.14901	0.0316334	0.466164	No_change	Gm37755
ENSMUSG00000026596	3228.73	0.269121	0.125294	2.14791	0.031721	0.466948	No_change	Abl2
ENSMUSG00000026786	63.8039	-0.192807	0.0898272	-2.14642	0.0318395	0.468186	No_change	Apbb1ip
ENSMUSG00000026064	4943.55	0.252469	0.117734	2.14439	0.0320014	0.469839	No_change	Ptp4a1
ENSMUSG00000040722	1780.71	-0.234867	0.109538	-2.14415	0.0320211	0.469839	No_change	Scamp5
ENSMUSG00000014704	18.2128	0.337778	0.157776	2.14087	0.0322843	0.472679	No_change	Hoxa2
ENSMUSG00000033845	1471.18	0.279573	0.130569	2.1412	0.0322582	0.472679	No_change	Mrpl15
ENSMUSG00000020441	236.585	-0.338801	0.158346	-2.13962	0.0323852	0.473264	No_change	2310033P09Rik
ENSMUSG00000040407	2749.07	0.261976	0.122446	2.13952	0.0323939	0.473264	No_change	Akap9
ENSMUSG00000020021	773.557	-0.24735	0.115683	-2.13817	0.0325031	0.474349	No_change	Fgd6
ENSMUSG00000068457	768.325	0.277722	0.129946	2.13721	0.0325806	0.474971	No_change	Uty
ENSMUSG00000026277	1869.8	0.240944	0.112792	2.13619	0.0326641	0.475027	No_change	Stk25
ENSMUSG00000027452	1301.88	-0.334438	0.156581	-2.13588	0.0326893	0.475027	No_change	Acss1
ENSMUSG00000038172	486.545	0.276263	0.129298	2.13664	0.0326272	0.475027	No_change	Ttc39b
ENSMUSG00000034437	767.014	0.354179	0.166027	2.13326	0.0329031	0.477407	No_change	Gm9761
ENSMUSG00000039621	5908.03	-0.235837	0.110579	-2.13274	0.0329459	0.477407	No_change	Prex1
ENSMUSG00000105572	63.7227	0.384437	0.180268	2.13259	0.0329586	0.477407	No_change	Gm43300
ENSMUSG00000034667	3946.14	-0.192179	0.0902338	-2.12979	0.033189	0.480233	No_change	Xpot
ENSMUSG00000051599	137.664	0.371327	0.1744	2.12917	0.0332403	0.480463	No_change	Pcdhb2
ENSMUSG00000024194	583.527	-0.240193	0.112985	-2.12589	0.0335127	0.483886	No_change	Cuta
ENSMUSG00000033578	1185.12	-0.376653	0.177376	-2.12348	0.033714	0.486277	No_change	Tmem35a
ENSMUSG00000064360	13204.7	0.353129	0.166501	2.12088	0.0339323	0.488905	No_change	mt-Nd3
ENSMUSG00000026457	2319.48	0.237131	0.111873	2.11965	0.0340359	0.48936	No_change	Adipor1
ENSMUSG00000033730	18.6688	-0.326317	0.153928	-2.11993	0.0340122	0.48936	No_change	Egr3
ENSMUSG00000029559	519.191	-0.245583	0.115925	-2.11847	0.0341353	0.490271	No_change	2210016L21Rik
ENSMUSG00000063558	352.817	0.353579	0.166942	2.11798	0.0341766	0.490346	No_change	Aox1
ENSMUSG00000032126	610.117	-0.259374	0.12254	-2.11664	0.0342905	0.49129	No_change	Hmbs
ENSMUSG00000074165	548.543	0.301184	0.142313	2.11635	0.0343147	0.49129	No_change	Zfp788
ENSMUSG00000055799	444.534	-0.323602	0.152961	-2.11558	0.0343804	0.491712	No_change	Tcf7l1
ENSMUSG00000108621	1534.12	0.23361	0.110481	2.11448	0.0344746	0.492541	No_change	Gm33989
ENSMUSG00000026110	1023.16	0.373581	0.176784	2.1132	0.0345833	0.492904	No_change	Mgat4a
ENSMUSG00000030609	3133.31	0.268658	0.127161	2.11274	0.0346231	0.492904	No_change	Aen
ENSMUSG00000063659	3405.18	0.240849	0.113957	2.1135	0.0345581	0.492904	No_change	Zbtb18
ENSMUSG00000072825	215.423	0.380789	0.180257	2.11248	0.0346451	0.492904	No_change	Cep170b
ENSMUSG00000026255	248.279	0.375334	0.177921	2.10955	0.0348971	0.495969	No_change	Efhd1
ENSMUSG00000017615	2810.45	-0.219537	0.104129	-2.10832	0.0350034	0.496937	No_change	Tnfaip1
ENSMUSG00000033964	1942.91	0.32201	0.152762	2.10792	0.0350383	0.496937	No_change	Zbtb41
ENSMUSG00000056870	454.968	0.362198	0.17187	2.1074	0.0350833	0.497057	No_change	Gulp1
ENSMUSG00000045328	3107.66	0.331634	0.157439	2.10643	0.0351668	0.497636	No_change	Cenpe
ENSMUSG00000066621	842.259	-0.226571	0.107579	-2.10608	0.0351975	0.497636	No_change	Tecpr1
ENSMUSG00000037172	845.144	-0.240259	0.114129	-2.10515	0.0352781	0.498257	No_change	Dennd11
ENSMUSG00000003929	745.018	0.297276	0.141418	2.10211	0.035544	0.498506	No_change	Zfp81
ENSMUSG00000016256	295.733	-0.378872	0.180227	-2.1022	0.0355361	0.498506	No_change	Ctsz
ENSMUSG00000025083	161.811	-0.376251	0.178975	-2.10226	0.0355306	0.498506	No_change	Afap1l2
ENSMUSG00000025898	623.352	0.242927	0.115546	2.10243	0.0355152	0.498506	No_change	Cwf19l2
ENSMUSG00000026197	157.561	0.320238	0.152282	2.10292	0.0354725	0.498506	No_change	Zfand2b
ENSMUSG00000026319	1316.9	0.295485	0.14058	2.1019	0.0355623	0.498506	No_change	Relch
ENSMUSG00000066894	264.476	0.296089	0.140888	2.10159	0.0355892	0.498506	No_change	Vsig10
ENSMUSG00000087263	41.6362	0.339536	0.161443	2.10313	0.0354542	0.498506	No_change	Gm15726
ENSMUSG00000026426	3889.08	0.220807	0.105166	2.0996	0.0357637	0.49989	No_change	Arl8a
ENSMUSG00000028670	2176.64	-0.298922	0.142426	-2.09879	0.0358352	0.49989	No_change	Lypla2
ENSMUSG00000050164	60.9908	-0.375462	0.178892	-2.09882	0.0358327	0.49989	No_change	Mchr1
ENSMUSG00000089756	212.664	0.30974	0.147532	2.09948	0.0357747	0.49989	No_change	Zfp966
ENSMUSG00000025967	6431.95	0.273066	0.130148	2.09813	0.0358939	0.50009	No_change	Eef1b2
ENSMUSG00000040204	3528.43	0.271897	0.129625	2.09756	0.0359441	0.50009	No_change	Pclaf
ENSMUSG00000054770	445.032	0.320807	0.152956	2.09738	0.0359599	0.50009	No_change	Kctd18
ENSMUSG00000020649	5326.56	0.30622	0.146183	2.09477	0.0361914	0.501256	No_change	Rrm2
ENSMUSG00000026249	41055.4	0.266596	0.127244	2.09515	0.0361575	0.501256	No_change	Serpine2
ENSMUSG00000028358	98.6769	0.375878	0.179392	2.09529	0.0361455	0.501256	No_change	Zfp618
ENSMUSG00000059461	91.8967	0.370487	0.176816	2.09532	0.0361425	0.501256	No_change	Gm7331
ENSMUSG00000036585	685.577	0.358613	0.171315	2.0933	0.0363228	0.502373	No_change	Fgf1
ENSMUSG00000063065	940.51	-0.252911	0.120835	-2.09304	0.0363459	0.502373	No_change	Mapk3
ENSMUSG00000026977	2084.12	0.219697	0.105004	2.09227	0.0364144	0.502807	No_change	Marchf7
ENSMUSG00000021550	61.1629	-0.352153	0.168413	-2.09101	0.036527	0.50385	No_change	Qng1
ENSMUSG00000056076	6314.96	-0.191098	0.0914408	-2.08986	0.0366306	0.504767	No_change	Eif3b
ENSMUSG00000024074	1559.39	0.355914	0.170385	2.08888	0.0367183	0.505462	No_change	Crim1
ENSMUSG00000027546	346.253	-0.355541	0.170411	-2.08638	0.0369445	0.507548	No_change	Atp9a
ENSMUSG00000038070	765.811	0.286886	0.137504	2.08638	0.0369439	0.507548	No_change	Cntln
ENSMUSG00000020644	1186.5	-0.344202	0.165097	-2.08485	0.0370828	0.508933	No_change	Id2
ENSMUSG00000005656	1656.98	0.273383	0.131818	2.07394	0.0380845	0.509248	No_change	Snx6
ENSMUSG00000009207	735.053	0.283026	0.136359	2.07559	0.0379316	0.509248	No_change	Lnpk
ENSMUSG00000020524	31.7962	-0.313136	0.151145	-2.07175	0.0382883	0.509248	No_change	Gria1
ENSMUSG00000021243	681.507	0.302041	0.145732	2.07258	0.0382117	0.509248	No_change	Fcf1
ENSMUSG00000026088	234.126	0.32027	0.153752	2.08303	0.0372487	0.509248	No_change	Mitd1
ENSMUSG00000026238	28348	0.227743	0.109924	2.07183	0.0382818	0.509248	No_change	Ptma
ENSMUSG00000026254	2236.63	0.211891	0.102101	2.07531	0.0379576	0.509248	No_change	Eif4e2
ENSMUSG00000026283	499.326	0.309027	0.148831	2.07636	0.0378602	0.509248	No_change	Ing5
ENSMUSG00000026349	2158.2	0.322309	0.15495	2.08008	0.0375179	0.509248	No_change	Ccnt2
ENSMUSG00000026568	630.271	0.287969	0.138385	2.08092	0.0374412	0.509248	No_change	Mpc2
ENSMUSG00000026584	507.184	0.278691	0.134489	2.07222	0.0382449	0.509248	No_change	Scyl3
ENSMUSG00000026748	783.892	0.286939	0.137782	2.08257	0.0372906	0.509248	No_change	Plxdc2
ENSMUSG00000027981	633.072	0.270301	0.130316	2.0742	0.0380605	0.509248	No_change	Rnpc3
ENSMUSG00000028849	3476.53	-0.236155	0.113427	-2.082	0.0373421	0.509248	No_change	Map7d1
ENSMUSG00000028885	538.662	0.279658	0.134629	2.07724	0.0377791	0.509248	No_change	Smpdl3b
ENSMUSG00000033595	53.6197	-0.374493	0.179863	-2.0821	0.0373332	0.509248	No_change	Lgi3
ENSMUSG00000033669	140.68	-0.352015	0.169346	-2.07867	0.0376477	0.509248	No_change	Zfp7
ENSMUSG00000033847	91.4431	0.369119	0.17805	2.07312	0.0381613	0.509248	No_change	Pla2g4c
ENSMUSG00000035171	1015.77	0.329101	0.158586	2.07522	0.0379657	0.509248	No_change	1110059E24Rik
ENSMUSG00000040327	436.746	-0.293232	0.140975	-2.08002	0.0375237	0.509248	No_change	Cul9
ENSMUSG00000041879	8933.57	0.217317	0.104811	2.07343	0.0381327	0.509248	No_change	Ipo9
ENSMUSG00000044906	1003.76	0.287	0.138009	2.07957	0.0375647	0.509248	No_change	4930503L19Rik
ENSMUSG00000045176	179.034	-0.333564	0.160627	-2.07663	0.0378354	0.509248	No_change	Borcs6
ENSMUSG00000052920	168.365	0.371586	0.178732	2.07901	0.0376163	0.509248	No_change	Prkg1
ENSMUSG00000056531	216.455	0.352224	0.170027	2.07157	0.0383051	0.509248	No_change	Ccdc18
ENSMUSG00000059142	907.508	0.278217	0.133842	2.0787	0.037645	0.509248	No_change	Zfp945
ENSMUSG00000074170	192.463	-0.342002	0.164136	-2.08365	0.0371918	0.509248	No_change	Plekhf1
ENSMUSG00000078776	99.7409	0.370606	0.178616	2.07488	0.0379977	0.509248	No_change	Fcgbpl1
ENSMUSG00000081855	39.3665	0.32673	0.157252	2.07774	0.0377334	0.509248	No_change	Rpl17-ps5
ENSMUSG00000091183	125.557	0.361941	0.174659	2.07227	0.03824	0.509248	No_change	Gm5141
ENSMUSG00000097272	163.627	0.341594	0.164432	2.07742	0.0377626	0.509248	No_change
ENSMUSG00000101337	34.3248	0.370426	0.177964	2.08146	0.0373917	0.509248	No_change	Dnah7c
ENSMUSG00000034818	200.405	0.373199	0.180197	2.07107	0.0383525	0.50938	No_change	Celf5
ENSMUSG00000017314	496.87	-0.30626	0.148077	-2.06825	0.0386164	0.509398	No_change	Mpp2
ENSMUSG00000020994	3526.73	0.316368	0.152817	2.07024	0.0384303	0.509398	No_change	Pnn
ENSMUSG00000024056	971.289	0.286745	0.138587	2.06907	0.0385399	0.509398	No_change	Ndc80
ENSMUSG00000025876	226.431	-0.331802	0.160412	-2.06843	0.0385996	0.509398	No_change	Unc5a
ENSMUSG00000025981	862.879	0.29619	0.143204	2.06831	0.0386104	0.509398	No_change	Coq10b
ENSMUSG00000027035	518.053	-0.269173	0.130092	-2.0691	0.0385371	0.509398	No_change	Cers6
ENSMUSG00000085442	28.2415	-0.360502	0.174279	-2.06853	0.0385902	0.509398	No_change	Gm3362
ENSMUSG00000033684	579.734	0.276098	0.133622	2.06626	0.0388037	0.510761	No_change	Qsox1
ENSMUSG00000060216	581.989	-0.252759	0.122345	-2.06596	0.0388324	0.510761	No_change	Arrb2
ENSMUSG00000061175	1454.67	-0.267695	0.129546	-2.06641	0.0387898	0.510761	No_change	Fnip2
ENSMUSG00000053925	41.22	0.366443	0.177419	2.0654	0.0388847	0.510954	No_change	Gm9929
ENSMUSG00000016757	1072.42	-0.266433	0.129113	-2.06356	0.0390591	0.51123	No_change	Ttll12
ENSMUSG00000028312	4504.2	0.288365	0.139772	2.06311	0.0391019	0.51123	No_change	Smc2
ENSMUSG00000031628	2760.51	0.272317	0.132013	2.0628	0.0391315	0.51123	No_change	Casp3
ENSMUSG00000036781	2887.21	0.327419	0.158639	2.06393	0.0390244	0.51123	No_change	Rps27l
ENSMUSG00000042742	1090.83	0.243421	0.117964	2.06352	0.0390632	0.51123	No_change	Samtor
ENSMUSG00000063108	1529.74	0.225009	0.109038	2.06358	0.0390576	0.51123	No_change	Zfp26
ENSMUSG00000020205	1293.09	-0.303573	0.147516	-2.0579	0.0395996	0.516257	No_change	Phlda1
ENSMUSG00000020863	3843.94	0.22216	0.107971	2.05758	0.0396302	0.516257	No_change	Luc7l3
ENSMUSG00000049164	716.488	0.285999	0.138976	2.0579	0.0395999	0.516257	No_change	Zfp518a
ENSMUSG00000025558	214.453	-0.306102	0.148947	-2.05511	0.0398681	0.518362	No_change	Dock9
ENSMUSG00000058809	99.9369	0.354651	0.172567	2.05515	0.0398649	0.518362	No_change	Hspd1-ps3
ENSMUSG00000038608	7950.14	0.236942	0.115317	2.0547	0.0399078	0.518381	No_change	Dock10
ENSMUSG00000049401	1695.17	-0.210175	0.102407	-2.05234	0.0401363	0.520851	No_change	Ogfr
ENSMUSG00000033701	695.006	0.25883	0.126175	2.05136	0.040232	0.521596	No_change	Acbd6
ENSMUSG00000001288	102.239	0.368998	0.180064	2.04926	0.0404368	0.521761	No_change	Rarg
ENSMUSG00000039278	133.263	-0.358061	0.174721	-2.04933	0.0404296	0.521761	No_change	Pcsk1n
ENSMUSG00000046794	42.7739	-0.359953	0.175624	-2.04957	0.0404066	0.521761	No_change	Ppp1r3b
ENSMUSG00000100235	163.305	0.349977	0.170758	2.04955	0.0404081	0.521761	No_change	Gm28557
ENSMUSG00000103280	184.912	0.331357	0.161692	2.04931	0.0404314	0.521761	No_change	Gm37277
ENSMUSG00000019966	783.85	0.323767	0.158093	2.04795	0.040565	0.52218	No_change	Kitl
ENSMUSG00000028341	97.6024	-0.356867	0.174215	-2.04842	0.0405185	0.52218	No_change	Nr4a3
ENSMUSG00000035597	1272.31	0.296395	0.144745	2.0477	0.0405891	0.52218	No_change	Prpf39
ENSMUSG00000041119	947.257	0.351134	0.171539	2.04697	0.0406614	0.52218	No_change	Pde9a
ENSMUSG00000066643	1350.5	0.274563	0.134129	2.04701	0.0406567	0.52218	No_change	Wdr35
ENSMUSG00000000531	35.6535	-0.368133	0.179957	-2.04567	0.0407885	0.522388	No_change	Tamalin
ENSMUSG00000021975	613.502	-0.261142	0.127731	-2.04446	0.0409083	0.522388	No_change	Ints9
ENSMUSG00000026932	1544.42	0.283678	0.138725	2.04489	0.0408654	0.522388	No_change	Nacc2
ENSMUSG00000030401	401.254	-0.264469	0.12935	-2.0446	0.0408945	0.522388	No_change	Rtn2
ENSMUSG00000051497	2354.51	-0.274406	0.134126	-2.04589	0.0407675	0.522388	No_change	Kcnj16
ENSMUSG00000068854	197.766	0.32716	0.159943	2.04549	0.0408069	0.522388	No_change	H2bc21
ENSMUSG00000015092	1084.5	-0.21932	0.107457	-2.041	0.0412503	0.522442	No_change	Edf1
ENSMUSG00000020212	495.18	0.362717	0.178087	2.03674	0.0416761	0.522442	No_change	Mdm1
ENSMUSG00000020919	476.209	-0.243077	0.119348	-2.0367	0.0416799	0.522442	No_change	Stat5b
ENSMUSG00000020952	1153.2	0.29655	0.145428	2.03915	0.0414355	0.522442	No_change	Scfd1
ENSMUSG00000021556	5051.68	0.185097	0.0906747	2.04133	0.0412184	0.522442	No_change	Golm1
ENSMUSG00000022096	84.1249	-0.36449	0.178941	-2.03693	0.0416568	0.522442	No_change	Hr
ENSMUSG00000023845	2575.32	0.284962	0.139775	2.03872	0.0414777	0.522442	No_change	Lnpep
ENSMUSG00000026424	569.944	-0.343536	0.168674	-2.03669	0.0416815	0.522442	No_change	Gpr37l1
ENSMUSG00000026443	1495.66	0.295614	0.144921	2.03983	0.0413674	0.522442	No_change	Lrrn2
ENSMUSG00000033350	4966.39	0.247199	0.121327	2.03746	0.0416044	0.522442	No_change	Chst2
ENSMUSG00000034022	1804.72	-0.229169	0.112377	-2.03928	0.0414218	0.522442	No_change	Cpsf1
ENSMUSG00000034853	76.1309	-0.361563	0.177282	-2.03948	0.0414018	0.522442	No_change	Acot11
ENSMUSG00000036046	2971.65	-0.274289	0.134478	-2.03965	0.0413851	0.522442	No_change	5031439G07Rik
ENSMUSG00000043993	110.411	0.33917	0.166387	2.03844	0.0415057	0.522442	No_change	2900052L18Rik
ENSMUSG00000044408	888.463	0.326705	0.160134	2.0402	0.0413304	0.522442	No_change	Sptssa
ENSMUSG00000049288	3116.4	-0.199084	0.0976595	-2.03856	0.0414943	0.522442	No_change	Lix1l
ENSMUSG00000061104	1554.29	-0.209552	0.102694	-2.04055	0.0412954	0.522442	No_change	Sap18b
ENSMUSG00000069743	180.556	0.340137	0.166483	2.04308	0.0410449	0.522442	No_change	Zfp820
ENSMUSG00000073079	2294.03	0.265239	0.129855	2.04258	0.041094	0.522442	No_change	Srp54a
ENSMUSG00000109946	106.308	-0.359432	0.176094	-2.04114	0.0412373	0.522442	No_change	Brd3os
ENSMUSG00000032348	208.046	-0.344548	0.169265	-2.03556	0.0417949	0.52338	No_change	Gsta4
ENSMUSG00000037416	2082.08	0.222069	0.109118	2.03512	0.0418384	0.523442	No_change	Dmxl1
ENSMUSG00000030386	799.219	0.267506	0.131503	2.03422	0.0419299	0.523701	No_change	Zfp606
ENSMUSG00000103804	22.8103	0.352532	0.173306	2.03415	0.0419362	0.523701	No_change	Gm37062
ENSMUSG00000021112	1973.97	0.244513	0.120292	2.03266	0.0420873	0.525105	No_change	Pals1
ENSMUSG00000020388	173.127	-0.365879	0.180174	-2.0307	0.0422855	0.525524	No_change	Pdlim4
ENSMUSG00000020650	345.186	0.311801	0.153471	2.03165	0.0421888	0.525524	No_change	Bcap29
ENSMUSG00000040532	274.724	-0.287464	0.141507	-2.03144	0.0422099	0.525524	No_change	Abhd11
ENSMUSG00000040715	165.795	-0.307625	0.151461	-2.03105	0.0422501	0.525524	No_change
ENSMUSG00000073633	70.6138	0.365032	0.179782	2.03042	0.0423142	0.525524	No_change	Fbxo36
ENSMUSG00000021597	450.603	0.292447	0.1442	2.02806	0.0425546	0.525571	No_change	Slf1
ENSMUSG00000021712	961.937	0.297146	0.146569	2.02734	0.0426278	0.525571	No_change	Trim23
ENSMUSG00000025158	468.392	-0.282951	0.139457	-2.02895	0.0424629	0.525571	No_change	Rfng
ENSMUSG00000026278	188.908	0.307949	0.151948	2.02667	0.0426964	0.525571	No_change	Bok
ENSMUSG00000032589	126.802	-0.330495	0.162933	-2.02841	0.042518	0.525571	No_change	Bsn
ENSMUSG00000039057	2671.85	-0.214465	0.105752	-2.02799	0.0425613	0.525571	No_change	Myo16
ENSMUSG00000040268	1225.49	0.256975	0.126779	2.02696	0.0426667	0.525571	No_change	Plekha1
ENSMUSG00000052229	22.9241	-0.280988	0.138586	-2.02753	0.042608	0.525571	No_change	Gpr17
ENSMUSG00000052296	3015.77	-0.21277	0.105	-2.02639	0.0427248	0.525571	No_change	Ppp6r1
ENSMUSG00000074649	99.3216	-0.353397	0.174413	-2.02621	0.0427435	0.525571	No_change	Mmp24os1
ENSMUSG00000087060	256.196	0.314868	0.155226	2.02845	0.0425143	0.525571	No_change	Eldr
ENSMUSG00000075284	585.165	-0.255073	0.125933	-2.02546	0.0428204	0.52604	No_change	Wipf1
ENSMUSG00000021222	482.362	0.294455	0.145488	2.02391	0.0429798	0.527135	No_change	Dcaf4
ENSMUSG00000052374	19.2122	-0.322254	0.159259	-2.02346	0.0430259	0.527135	No_change	Actn2
ENSMUSG00000102070	124789	0.296892	0.146708	2.0237	0.0430014	0.527135	No_change	Gm28661
ENSMUSG00000025933	166.566	0.356633	0.176346	2.02235	0.0431398	0.52717	No_change	Tmem14a
ENSMUSG00000037138	28.2862	-0.359831	0.177901	-2.02265	0.0431091	0.52717	No_change	Aff3
ENSMUSG00000069755	388.421	0.310392	0.153485	2.0223	0.0431452	0.52717	No_change	Zfp125
ENSMUSG00000060149	188.308	0.339259	0.1678	2.0218	0.0431965	0.527324	No_change	BC002059
ENSMUSG00000019082	190.49	-0.348823	0.17264	-2.02052	0.0433297	0.527472	No_change	Slc25a22
ENSMUSG00000023017	490.897	-0.265314	0.131356	-2.01981	0.0434028	0.527472	No_change	Asic1
ENSMUSG00000027273	37.2567	-0.351737	0.174141	-2.01984	0.0433999	0.527472	No_change	Snap25
ENSMUSG00000037868	79.4568	-0.355393	0.175858	-2.02091	0.0432895	0.527472	No_change	Egr2
ENSMUSG00000062931	259.287	0.334372	0.165507	2.02029	0.0433534	0.527472	No_change	Zfp938
ENSMUSG00000059810	782.12	-0.281867	0.139598	-2.01914	0.0434731	0.527855	No_change	Rgs3
ENSMUSG00000003865	1314.55	-0.250835	0.124293	-2.01809	0.0435819	0.528231	No_change	Gys1
ENSMUSG00000042029	3119.33	0.313287	0.155214	2.01843	0.0435468	0.528231	No_change	Ncapg2
ENSMUSG00000026047	1135.68	0.261781	0.129849	2.01604	0.0437961	0.530355	No_change	Poglut2
ENSMUSG00000080058	134.51	-0.362473	0.179873	-2.01516	0.0438878	0.530992	No_change	Gm11175
ENSMUSG00000090935	443.624	0.272924	0.135467	2.01469	0.0439371	0.531116	No_change	Synj2bp
ENSMUSG00000093989	464.882	-0.28299	0.140508	-2.01405	0.0440039	0.53145	No_change	Rnasek
ENSMUSG00000035357	278.516	-0.344182	0.171034	-2.01236	0.0441816	0.533122	No_change	Pdzrn3
ENSMUSG00000053550	49.4726	-0.348612	0.173285	-2.01178	0.0442428	0.533387	No_change	Shisa7
ENSMUSG00000032409	1012.2	0.264589	0.131635	2.01001	0.0444301	0.534812	No_change	Atr
ENSMUSG00000085611	78.7323	0.361006	0.179616	2.00987	0.0444444	0.534812	No_change	Ap3s1-ps1
ENSMUSG00000100862	189076	0.29014	0.144381	2.00955	0.0444791	0.534812	No_change	Atp6-ps
ENSMUSG00000028519	1865.48	-0.276898	0.137864	-2.00848	0.0445925	0.535434	No_change	Dab1
ENSMUSG00000055932	2421.19	-0.21367	0.106398	-2.0082	0.0446218	0.535434	No_change	Fto
ENSMUSG00000065979	1879.66	0.262933	0.130946	2.00795	0.0446491	0.535434	No_change	Cpped1
ENSMUSG00000037361	1619.81	0.313587	0.156211	2.00747	0.0447002	0.535574	No_change	Sf3b6
ENSMUSG00000062444	221.323	-0.328701	0.163852	-2.00609	0.0448466	0.536856	No_change	Ap3b2
ENSMUSG00000040423	2703.03	0.208908	0.10419	2.00506	0.0449569	0.537702	No_change	Rc3h1
ENSMUSG00000015090	579.516	-0.319962	0.159687	-2.00369	0.0451034	0.538318	No_change	Ptgds
ENSMUSG00000030157	19.5381	0.335561	0.167552	2.00273	0.0452065	0.538318	No_change	Clec2d
ENSMUSG00000038260	85.5755	0.356258	0.177883	2.00277	0.0452024	0.538318	No_change	Trpm4
ENSMUSG00000045078	1509.66	-0.19239	0.0960376	-2.00327	0.045148	0.538318	No_change	Rnf216
ENSMUSG00000055415	27.1227	-0.342206	0.170816	-2.00336	0.0451391	0.538318	No_change	Atp10b
ENSMUSG00000032384	1437.67	0.252469	0.126127	2.0017	0.0453166	0.539157	No_change	Csnk1g1
ENSMUSG00000022472	1364.08	-0.233876	0.116944	-1.9999	0.0455112	0.540998	No_change	Desi1
ENSMUSG00000006403	1468.85	0.318845	0.159587	1.99794	0.0457228	0.542212	No_change	Adamts4
ENSMUSG00000045498	107.607	0.358814	0.1796	1.99785	0.0457331	0.542212	No_change	Pcdhb3
ENSMUSG00000066406	2789.33	-0.288782	0.14451	-1.99835	0.0456784	0.542212	No_change	Akap13
ENSMUSG00000015880	1838.74	0.302996	0.152044	1.99282	0.0462816	0.542597	No_change	Ncapg
ENSMUSG00000021573	893	-0.224656	0.112562	-1.99584	0.0459508	0.542597	No_change	Tppp
ENSMUSG00000033972	319.791	0.293791	0.147156	1.99646	0.0458835	0.542597	No_change	Zfp944
ENSMUSG00000036180	3378.27	-0.203693	0.102246	-1.99219	0.0463498	0.542597	No_change	Gatad2a
ENSMUSG00000038886	2599.85	-0.233501	0.117213	-1.99211	0.0463589	0.542597	No_change	Man2a2
ENSMUSG00000039716	1079.63	-0.228477	0.114635	-1.99309	0.0462519	0.542597	No_change	Dock3
ENSMUSG00000041020	302.184	-0.2795	0.140165	-1.99408	0.0461438	0.542597	No_change	Map7d2
ENSMUSG00000041064	417.281	0.298519	0.1498	1.99278	0.0462851	0.542597	No_change	Pif1
ENSMUSG00000045934	1767.71	-0.348528	0.174734	-1.99462	0.0460845	0.542597	No_change	Mtmr11
ENSMUSG00000071722	147.662	0.319941	0.160591	1.99228	0.0463405	0.542597	No_change	Spin4
ENSMUSG00000074527	486.049	0.295775	0.148282	1.99469	0.0460771	0.542597	No_change	Gm14296
ENSMUSG00000085023	183.14	-0.326132	0.163716	-1.99206	0.0463646	0.542597	No_change	Gm12744
ENSMUSG00000089774	5523.01	0.282819	0.141616	1.99709	0.0458154	0.542597	No_change	Slc5a3
ENSMUSG00000102964	27.0179	0.33416	0.16769	1.99273	0.0462911	0.542597	No_change	9430034N14Rik
ENSMUSG00000105263	433.665	-0.277431	0.139252	-1.99229	0.0463387	0.542597	No_change	Gm42427
ENSMUSG00000005917	102.117	-0.355637	0.178606	-1.99118	0.046461	0.543257	No_change	Otx1
ENSMUSG00000025094	97.459	0.344243	0.172991	1.98994	0.0465971	0.544207	No_change	Slc18a2
ENSMUSG00000027395	984.038	-0.223381	0.112268	-1.98972	0.0466223	0.544207	No_change	Polr1b
ENSMUSG00000010277	12090.9	-0.17743	0.0892855	-1.98722	0.0468979	0.546955	No_change	Bltp2
ENSMUSG00000056260	518.138	0.266284	0.134116	1.98548	0.0470915	0.548283	No_change	Lrif1
ENSMUSG00000059027	25.0235	0.346111	0.174322	1.98547	0.0470925	0.548283	No_change	9630013D21Rik
ENSMUSG00000026578	309.175	0.307862	0.155226	1.98331	0.0473324	0.548897	No_change	Ccdc181
ENSMUSG00000027540	1655.32	-0.2199	0.110883	-1.98318	0.0473472	0.548897	No_change	Ptpn1
ENSMUSG00000027620	6004.94	0.234383	0.118183	1.98323	0.0473421	0.548897	No_change	Rbm39
ENSMUSG00000028676	5285.18	0.237385	0.119669	1.98368	0.047291	0.548897	No_change	Srsf10
ENSMUSG00000039194	551.801	-0.296717	0.149507	-1.98463	0.0471857	0.548897	No_change	Rlbp1
ENSMUSG00000015023	1978.02	-0.192085	0.09695	-1.98128	0.0475604	0.550551	No_change	Ddx19a
ENSMUSG00000037709	367.364	0.27767	0.140155	1.98117	0.0475726	0.550551	No_change	Fam13a
ENSMUSG00000054728	101.49	-0.350373	0.176883	-1.98082	0.0476115	0.550551	No_change	Phactr1
ENSMUSG00000022747	185.08	0.329336	0.166511	1.97786	0.0479442	0.551115	No_change	St3gal6
ENSMUSG00000029267	988.644	0.224784	0.113561	1.9794	0.0477707	0.551115	No_change	Mtf2
ENSMUSG00000030556	579.309	0.288963	0.146002	1.97917	0.0477971	0.551115	No_change	Lrrc28
ENSMUSG00000037608	6906.02	0.231672	0.117067	1.97897	0.0478195	0.551115	No_change	Bclaf1
ENSMUSG00000037993	1561.35	-0.212386	0.107367	-1.97813	0.0479143	0.551115	No_change	Dhx38
ENSMUSG00000098176	65.6398	-0.354503	0.179222	-1.97801	0.0479271	0.551115	No_change	Ccdc166
ENSMUSG00000108811	37.175	0.355103	0.179501	1.97828	0.0478971	0.551115	No_change	4933432K03Rik
ENSMUSG00000002059	470.848	-0.245541	0.124182	-1.97726	0.0480127	0.551436	No_change	Rab34
ENSMUSG00000029436	172.067	-0.348586	0.176361	-1.97655	0.0480928	0.551889	No_change	Mmp17
ENSMUSG00000023110	2567.34	-0.195462	0.0990703	-1.97296	0.0484999	0.552826	No_change	Prmt5
ENSMUSG00000026576	658.493	0.266699	0.135139	1.97351	0.048438	0.552826	No_change	Atp1b1
ENSMUSG00000028480	200.821	-0.35562	0.180134	-1.9742	0.0483591	0.552826	No_change	Glipr2
ENSMUSG00000029276	237.478	0.287376	0.145625	1.97339	0.0484512	0.552826	No_change	Glmn
ENSMUSG00000030138	1966.36	-0.197797	0.100184	-1.97434	0.0483434	0.552826	No_change	Bms1
ENSMUSG00000034317	2252.57	0.262117	0.132843	1.97313	0.0484807	0.552826	No_change	Trim59
ENSMUSG00000035640	390.796	-0.307116	0.155556	-1.97431	0.0483465	0.552826	No_change	Cbarp
ENSMUSG00000036298	284.325	-0.344474	0.174504	-1.97402	0.0483795	0.552826	No_change	Slc2a13
ENSMUSG00000026162	80.5733	0.341624	0.173305	1.97122	0.0486983	0.554622	No_change	Nhej1
ENSMUSG00000025810	280	0.287094	0.145741	1.96989	0.0488511	0.555896	No_change	Nrp1
ENSMUSG00000020914	16281.2	0.272139	0.13831	1.9676	0.0491136	0.557404	No_change	Top2a
ENSMUSG00000032788	1462.96	-0.238881	0.12144	-1.96706	0.0491758	0.557404	No_change	Pdxk
ENSMUSG00000046711	1220.39	-0.301742	0.153406	-1.96695	0.0491887	0.557404	No_change	Hmga1
ENSMUSG00000056493	1128.42	-0.225534	0.114654	-1.96708	0.0491737	0.557404	No_change	Foxk1
ENSMUSG00000061882	43.7646	0.35465	0.180273	1.9673	0.0491488	0.557404	No_change	Ccdc62
ENSMUSG00000055720	414.984	-0.282623	0.14373	-1.96634	0.049259	0.557735	No_change	Ubl7
ENSMUSG00000025531	1762.68	0.271111	0.137932	1.96555	0.049351	0.558174	No_change	Chm
ENSMUSG00000059423	440.571	0.250686	0.127579	1.96494	0.049421	0.558174	No_change	Zfp933
ENSMUSG00000062234	1739.26	-0.200109	0.101825	-1.96523	0.0493878	0.558174	No_change	Gak
ENSMUSG00000028364	43477.3	0.296246	0.150802	1.96447	0.0494757	0.558328	No_change	Tnc
ENSMUSG00000020777	4114.52	-0.23372	0.119087	-1.9626	0.0496922	0.558564	No_change	Acox1
ENSMUSG00000031523	300.806	-0.289578	0.147554	-1.96252	0.0497019	0.558564	No_change	Dlc1
ENSMUSG00000033342	250.431	-0.353779	0.180268	-1.96252	0.0497022	0.558564	No_change	Plppr5
ENSMUSG00000038550	81.9067	-0.337745	0.172015	-1.96346	0.0495925	0.558564	No_change	Ciart
ENSMUSG00000068859	74.2978	0.336221	0.171226	1.9636	0.049576	0.558564	No_change	Sp9
ENSMUSG00000022191	3132.18	-0.18797	0.0958556	-1.96097	0.0498824	0.559202	No_change	Drosha
ENSMUSG00000024190	411.73	-0.300826	0.153388	-1.96121	0.0498541	0.559202	No_change	Dusp1
ENSMUSG00000069307	29.8143	0.324072	0.165251	1.96109	0.0498683	0.559202	No_change	H2bc23
ENSMUSG00000057396	168.34	0.336026	0.171413	1.96033	0.0499573	0.559579	No_change	Zfp759
ENSMUSG00000024273	114.241	-0.326924	0.166882	-1.95901	0.0501115	0.559844	No_change	2700062C07Rik
ENSMUSG00000026705	754.446	0.237845	0.121414	1.95896	0.0501173	0.559844	No_change	Klhl20
ENSMUSG00000037035	678.845	0.33993	0.173547	1.95872	0.0501457	0.559844	No_change	Inhbb
ENSMUSG00000074746	2101.93	0.233876	0.119347	1.95964	0.0500381	0.559844	No_change	Pdzd8
ENSMUSG00000000811	210.089	-0.291847	0.149163	-1.95657	0.0503986	0.561043	No_change	Txnrd3
ENSMUSG00000004815	352.163	0.271108	0.138611	1.95589	0.0504777	0.561043	No_change	Dgkq
ENSMUSG00000036898	648.871	0.242255	0.123846	1.95611	0.0504524	0.561043	No_change	Zfp157
ENSMUSG00000038816	557.826	0.265911	0.135968	1.9557	0.0505009	0.561043	No_change	Ctnnal1
ENSMUSG00000085667	31.5414	0.342387	0.174997	1.95653	0.0504027	0.561043	No_change	Gm12992
ENSMUSG00000103756	35.7519	0.348006	0.177791	1.95739	0.0503011	0.561043	No_change	Gm37285
ENSMUSG00000026213	577.622	0.271458	0.138839	1.95521	0.0505587	0.561226	No_change	Stk11ip
ENSMUSG00000013160	1811.39	-0.203628	0.104233	-1.95359	0.05075	0.562126	No_change	Atp6v0d1
ENSMUSG00000031969	602.461	0.221638	0.113434	1.95389	0.0507139	0.562126	No_change	Acad8
ENSMUSG00000032712	569.107	0.26274	0.134499	1.95347	0.0507639	0.562126	No_change	Resf1
ENSMUSG00000029814	184.557	-0.269805	0.138169	-1.95273	0.0508521	0.562399	No_change	Igf2bp3
ENSMUSG00000031778	1356.53	-0.288404	0.147705	-1.95256	0.0508713	0.562399	No_change	Cx3cl1
ENSMUSG00000020590	2013.05	0.2284	0.117059	1.95115	0.0510387	0.562596	No_change	Snx13
ENSMUSG00000020902	3718.81	-0.237637	0.121886	-1.94967	0.0512159	0.562596	No_change	Ntn1
ENSMUSG00000024613	1484.15	-0.240405	0.123162	-1.95194	0.0509458	0.562596	No_change	Tcof1
ENSMUSG00000026571	824.628	0.240029	0.123115	1.94963	0.0512204	0.562596	No_change	Dcaf6
ENSMUSG00000034681	3386.9	-0.1971	0.101054	-1.95044	0.0511234	0.562596	No_change	Rnps1
ENSMUSG00000040848	1213.4	0.251435	0.128926	1.95022	0.05115	0.562596	No_change	Sft2d2
ENSMUSG00000043671	1641.92	-0.232686	0.119275	-1.95083	0.0510776	0.562596	No_change	Dpy19l3
ENSMUSG00000044043	467.272	0.345076	0.176915	1.95052	0.0511141	0.562596	No_change	Pcdhb14
ENSMUSG00000034442	235.075	0.302201	0.155085	1.94861	0.0513422	0.563479	No_change	Trmt5
ENSMUSG00000025016	9722.23	0.195015	0.100138	1.94746	0.0514799	0.564534	No_change	Tm9sf3
ENSMUSG00000032328	4439.46	0.22354	0.114908	1.94539	0.051728	0.566797	No_change	Tmem30a
ENSMUSG00000036104	1054.32	0.256593	0.132062	1.94297	0.0520196	0.568617	No_change	Rab3gap1
ENSMUSG00000066800	129.455	0.349006	0.179569	1.94358	0.0519459	0.568617	No_change	Rnasel
ENSMUSG00000067889	347.74	-0.335057	0.172445	-1.94298	0.0520191	0.568617	No_change	Sptbn2
ENSMUSG00000033685	35.971	-0.336825	0.173423	-1.94222	0.0521106	0.568696	No_change	Ucp2
ENSMUSG00000046618	31.413	0.328191	0.168971	1.94229	0.0521016	0.568696	No_change	Olfml2a
ENSMUSG00000006390	740.626	-0.24225	0.124837	-1.94053	0.0523157	0.569012	No_change	Elovl1
ENSMUSG00000024277	1809.14	-0.228209	0.11756	-1.94121	0.0522323	0.569012	No_change	Mapre2
ENSMUSG00000036699	702.984	-0.344355	0.17742	-1.94091	0.0522697	0.569012	No_change	Zcchc12
ENSMUSG00000038633	1690.51	0.234406	0.120822	1.9401	0.0523676	0.569012	No_change	Degs1
ENSMUSG00000041078	613.967	-0.275727	0.14213	-1.93997	0.0523833	0.569012	No_change	Grid1
ENSMUSG00000074215	65.6576	-0.342973	0.176798	-1.93991	0.0523908	0.569012	No_change	Gm10643
ENSMUSG00000038406	2171.72	-0.216078	0.111423	-1.93927	0.0524689	0.569405	No_change	Scaf1
ENSMUSG00000056952	842.893	-0.225155	0.11614	-1.93866	0.0525427	0.569751	No_change	Tatdn2
ENSMUSG00000020701	37.8464	-0.319536	0.164882	-1.93797	0.0526268	0.570208	No_change	Tmem132e
ENSMUSG00000030122	5042.99	-0.230314	0.118879	-1.93739	0.0526979	0.570324	No_change	Ptms
ENSMUSG00000044147	2861.91	0.248008	0.128024	1.9372	0.0527215	0.570324	No_change	Arf6
ENSMUSG00000022744	3135.77	0.194699	0.100569	1.93598	0.0528701	0.571477	No_change	Cldnd1
ENSMUSG00000001473	1936.96	0.293316	0.151579	1.93507	0.0529823	0.572167	No_change	Tubb6
ENSMUSG00000002274	2078.33	-0.207756	0.107407	-1.93429	0.0530775	0.572167	No_change	Metrn
ENSMUSG00000002341	21357.1	-0.238588	0.123346	-1.9343	0.0530765	0.572167	No_change	Ncan
ENSMUSG00000053333	443.583	0.243728	0.126017	1.93409	0.0531025	0.572167	No_change	Dis3l2
ENSMUSG00000008206	62.6194	-0.329374	0.170459	-1.93227	0.0533257	0.572278	No_change	Cers4
ENSMUSG00000020594	7025.06	0.225538	0.116693	1.93275	0.0532667	0.572278	No_change	Pum2
ENSMUSG00000027365	3498.81	0.20141	0.104205	1.93281	0.0532594	0.572278	No_change	Trpm7
ENSMUSG00000031837	108.629	-0.341819	0.176926	-1.93198	0.0533614	0.572278	No_change	Necab2
ENSMUSG00000043683	1532.76	-0.186901	0.0966817	-1.93315	0.0532173	0.572278	No_change	Fem1a
ENSMUSG00000089872	696.985	0.245388	0.127015	1.93195	0.0533654	0.572278	No_change	Rps6kc1
ENSMUSG00000040270	994.811	-0.250818	0.129897	-1.9309	0.0534951	0.573216	No_change	Bach2
ENSMUSG00000097519	111.461	0.34119	0.176749	1.93037	0.0535615	0.573475	No_change	4930558J18Rik
ENSMUSG00000029440	654.731	-0.220537	0.114286	-1.92969	0.0536451	0.573918	No_change	Psmd9
ENSMUSG00000021136	5547.32	-0.273476	0.141768	-1.92905	0.0537252	0.574323	No_change	Smoc1
ENSMUSG00000013787	3495.45	-0.186975	0.0969479	-1.92862	0.0537784	0.57444	No_change	Ehmt2
ENSMUSG00000055240	371.654	0.305621	0.158653	1.92635	0.0540606	0.577	No_change	Zfp101
ENSMUSG00000027900	680.99	0.259619	0.134837	1.92543	0.0541753	0.577317	No_change	Dram2
ENSMUSG00000061411	1117.2	-0.225417	0.117054	-1.92575	0.0541357	0.577317	No_change	Nol4l
ENSMUSG00000004044	948.431	-0.326512	0.169629	-1.92485	0.0542478	0.577637	No_change	Cavin1
ENSMUSG00000022053	28.5651	0.281056	0.146048	1.9244	0.0543038	0.577781	No_change	Ebf2
ENSMUSG00000019894	54.8816	-0.326697	0.169909	-1.92277	0.0545084	0.578598	No_change	Slc6a15
ENSMUSG00000026577	772.31	0.247289	0.128599	1.92295	0.0544862	0.578598	No_change	Blzf1
ENSMUSG00000037216	117.885	0.331371	0.172316	1.92305	0.0544739	0.578598	No_change	Lipt1
ENSMUSG00000034295	94.1303	-0.333026	0.173278	-1.92192	0.0546154	0.57883	No_change	Fhod3
ENSMUSG00000051065	361.885	-0.253965	0.132119	-1.92224	0.0545752	0.57883	No_change	Mb21d2
ENSMUSG00000020634	467.458	0.296931	0.154589	1.92078	0.0547598	0.579043	No_change	Ubxn2a
ENSMUSG00000037075	1103.21	0.243024	0.126509	1.921	0.0547315	0.579043	No_change	Rnf139
ENSMUSG00000055675	1791.51	-0.220166	0.114625	-1.92075	0.0547634	0.579043	No_change	Kbtbd11
ENSMUSG00000077450	2175.24	-0.195193	0.101651	-1.92022	0.0548306	0.579303	No_change	Rab11b
ENSMUSG00000084911	327.027	0.287471	0.14982	1.91878	0.0550122	0.58077	No_change	Gm16185
ENSMUSG00000041313	2277.27	-0.248376	0.12948	-1.91826	0.0550781	0.580907	No_change	Slc7a1
ENSMUSG00000064345	86083.4	0.232583	0.121263	1.918	0.0551107	0.580907	No_change	mt-Nd2
ENSMUSG00000032078	599.971	-0.216041	0.112731	-1.91643	0.05531	0.582258	No_change	Zpr1
ENSMUSG00000073700	621.533	-0.23599	0.123169	-1.91598	0.0553674	0.582258	No_change	Klhl21
ENSMUSG00000079415	30.5126	0.329471	0.171959	1.91599	0.0553667	0.582258	No_change	Cntf
ENSMUSG00000031004	20342.5	0.284218	0.14855	1.91328	0.0557123	0.585431	No_change	Mki67
ENSMUSG00000018433	1717.98	-0.227818	0.119246	-1.91049	0.0560697	0.588732	No_change	Nol11
ENSMUSG00000049804	2747.12	0.227955	0.119369	1.90966	0.0561773	0.589406	No_change	Armcx4
ENSMUSG00000023944	42121.8	-0.158514	0.0830511	-1.90864	0.0563091	0.590334	No_change	Hsp90ab1
ENSMUSG00000051890	49.9214	0.343783	0.180279	1.90695	0.0565266	0.592156	No_change	Klhdc1
ENSMUSG00000025525	524.395	0.310535	0.163125	1.90365	0.0569552	0.593549	No_change	Apool
ENSMUSG00000026199	224.494	0.271963	0.14285	1.90384	0.056931	0.593549	No_change	Ankzf1
ENSMUSG00000029001	685.674	-0.215993	0.113464	-1.90362	0.0569603	0.593549	No_change	Fbxo44
ENSMUSG00000035596	1288.53	-0.232054	0.121991	-1.90223	0.0571417	0.593549	No_change	Mboat7
ENSMUSG00000036502	95.5169	-0.331615	0.174152	-1.90416	0.0568891	0.593549	No_change	Tmem255a
ENSMUSG00000037989	408.802	-0.293038	0.154076	-1.9019	0.0571837	0.593549	No_change	Wnk2
ENSMUSG00000038236	55.3075	0.165064	0.0866576	1.90478	0.0568084	0.593549	No_change	Hoxa7
ENSMUSG00000050628	520.846	0.233727	0.12288	1.90208	0.0571608	0.593549	No_change	Ubald2
ENSMUSG00000063063	474.847	-0.290382	0.152403	-1.90535	0.0567344	0.593549	No_change	Ctnna2
ENSMUSG00000078894	224	0.323497	0.170031	1.90258	0.0570959	0.593549	No_change	2210418O10Rik
ENSMUSG00000079555	576.752	0.286059	0.150368	1.90239	0.0571198	0.593549	No_change	Haus3
ENSMUSG00000097385	20.5259	0.307114	0.161355	1.90334	0.0569965	0.593549	No_change	Gm26814
ENSMUSG00000079429	319.046	0.309696	0.162944	1.90062	0.0573512	0.594833	No_change	Mroh2a
ENSMUSG00000039704	1323.91	0.216169	0.113807	1.89943	0.0575073	0.595843	No_change	Lmbrd2
ENSMUSG00000077990	162.009	-0.304992	0.160588	-1.89921	0.0575364	0.595843	No_change
ENSMUSG00000002617	433.444	0.276451	0.145597	1.89874	0.0575991	0.596038	No_change	Zfp40
ENSMUSG00000025184	584.996	0.21719	0.114448	1.89773	0.0577322	0.596962	No_change	R3hcc1l
ENSMUSG00000026209	1266.58	0.244645	0.128964	1.897	0.057828	0.597044	No_change	Dnpep
ENSMUSG00000078546	106.965	0.327046	0.172373	1.89731	0.0577868	0.597044	No_change	Zfp995
ENSMUSG00000099851	33.7235	-0.307893	0.162384	-1.89608	0.0579499	0.597848	No_change	Gm29542
ENSMUSG00000025020	112.235	0.333952	0.176161	1.89572	0.0579972	0.597881	No_change	Slit1
ENSMUSG00000028811	1783.51	-0.178286	0.094163	-1.89338	0.0583078	0.600628	No_change	Yars1
ENSMUSG00000056296	443.495	-0.314024	0.165924	-1.89258	0.0584138	0.601264	No_change	Synpr
ENSMUSG00000020687	3657.15	0.203906	0.107784	1.89181	0.0585164	0.601864	No_change	Cdc27
ENSMUSG00000004018	213.469	0.313595	0.165873	1.89057	0.0586813	0.602777	No_change	Fancl
ENSMUSG00000067942	562.324	0.247986	0.131176	1.89048	0.0586939	0.602777	No_change	Zfp160
ENSMUSG00000020954	2457.51	0.24763	0.131073	1.88925	0.0588581	0.603443	No_change	Strn3
ENSMUSG00000038611	2161.2	-0.189819	0.100487	-1.889	0.058892	0.603443	No_change	Phrf1
ENSMUSG00000071281	458.185	0.280294	0.14838	1.88902	0.0588887	0.603443	No_change	Zfp65
ENSMUSG00000035992	1162.73	0.263156	0.139547	1.88579	0.059323	0.607388	No_change	Fnip1
ENSMUSG00000045410	647.704	-0.293402	0.155612	-1.88547	0.0593664	0.607388	No_change	Akr1e1
ENSMUSG00000001833	12437.1	0.260519	0.138458	1.88158	0.0598935	0.607474	No_change	Septin7
ENSMUSG00000003721	521.784	0.272638	0.14486	1.88208	0.0598256	0.607474	No_change	Insig2
ENSMUSG00000004929	1056.06	-0.233243	0.123843	-1.88338	0.0596493	0.607474	No_change	Thop1
ENSMUSG00000022639	350.186	0.304951	0.161829	1.8844	0.0595111	0.607474	No_change	Dubr
ENSMUSG00000022682	2898.3	-0.176148	0.0936053	-1.88181	0.0598611	0.607474	No_change	Rrn3
ENSMUSG00000027109	3110.81	0.224938	0.119403	1.88385	0.0595847	0.607474	No_change	Sp3
ENSMUSG00000030583	1195.89	-0.252364	0.133938	-1.88418	0.0595401	0.607474	No_change	Sipa1l3
ENSMUSG00000032181	1129.93	-0.246982	0.131231	-1.88204	0.0598303	0.607474	No_change	Scg3
ENSMUSG00000037465	2347.11	-0.248656	0.132162	-1.88145	0.0599114	0.607474	No_change	Klf10
ENSMUSG00000041846	3232.11	0.25432	0.135105	1.88239	0.059783	0.607474	No_change	Ppp4r3a
ENSMUSG00000074867	144.743	0.327978	0.174182	1.88296	0.0597058	0.607474	No_change	Zfp808
ENSMUSG00000085156	222.294	0.281792	0.149684	1.88258	0.0597571	0.607474	No_change	Snhg15
ENSMUSG00000004535	3223.23	0.182918	0.0973985	1.87804	0.0603758	0.608006	No_change	Tax1bp1
ENSMUSG00000005718	147.648	-0.308123	0.164086	-1.87781	0.0604072	0.608006	No_change	Tfap4
ENSMUSG00000020173	82.3297	-0.336656	0.179102	-1.87969	0.0601506	0.608006	No_change	Cobl
ENSMUSG00000026491	3238.53	0.26447	0.140866	1.87745	0.060456	0.608006	No_change	Ahctf1
ENSMUSG00000031826	2405.26	-0.211007	0.112339	-1.87832	0.0603379	0.608006	No_change	Usp10
ENSMUSG00000038542	670.14	-0.238206	0.126724	-1.87972	0.0601458	0.608006	No_change	Pcid2
ENSMUSG00000038762	3161.8	-0.175845	0.0936209	-1.87827	0.0603445	0.608006	No_change	Abcf1
ENSMUSG00000045312	406.2	0.264784	0.140851	1.87989	0.0601237	0.608006	No_change	Lhfpl2
ENSMUSG00000048279	1663.21	0.257104	0.136926	1.87769	0.0604239	0.608006	No_change	Sacs
ENSMUSG00000059325	51.2945	-0.320464	0.170653	-1.87787	0.0603986	0.608006	No_change	Hopx
ENSMUSG00000059991	707.852	-0.295668	0.157437	-1.87801	0.0603802	0.608006	No_change	Nptx2
ENSMUSG00000033805	45.0756	-0.335071	0.178569	-1.87642	0.060598	0.60827	No_change	Ephx4
ENSMUSG00000040396	1341.06	0.230518	0.122867	1.87616	0.0606338	0.60827	No_change	Abhd13
ENSMUSG00000085787	894.117	-0.216638	0.115446	-1.87653	0.0605823	0.60827	No_change	Gm13092
ENSMUSG00000095432	665.057	0.282967	0.150839	1.87596	0.0606614	0.60827	No_change	Zfp748
ENSMUSG00000028517	4335.34	-0.240456	0.128226	-1.87525	0.0607581	0.608791	No_change	Plpp3
ENSMUSG00000028282	1580.74	0.244001	0.130174	1.87442	0.0608719	0.609481	No_change	Casp8ap2
ENSMUSG00000032479	13497.7	-0.217286	0.115987	-1.87336	0.0610183	0.610498	No_change	Map4
ENSMUSG00000019478	133.672	-0.300683	0.160725	-1.87079	0.0613742	0.611218	No_change	Rab4a
ENSMUSG00000024812	2149.13	-0.206133	0.110198	-1.87057	0.0614052	0.611218	No_change	Tjp2
ENSMUSG00000031381	387.638	0.266656	0.142462	1.87178	0.0612372	0.611218	No_change	Piga
ENSMUSG00000032415	78.0017	-0.323636	0.172923	-1.87156	0.0612675	0.611218	No_change	Ube3d
ENSMUSG00000037544	1485.23	0.234973	0.125506	1.87221	0.0611774	0.611218	No_change	Dlgap5
ENSMUSG00000039904	117.749	-0.337233	0.180228	-1.87115	0.0613242	0.611218	No_change	Gpr37
ENSMUSG00000063873	333.934	-0.255535	0.136544	-1.87144	0.0612835	0.611218	No_change	Slc24a3
ENSMUSG00000004637	292.428	-0.267355	0.143277	-1.86601	0.0620402	0.611505	No_change	Wwox
ENSMUSG00000011877	1874.43	-0.219434	0.117363	-1.86971	0.0615241	0.611505	No_change	Git1
ENSMUSG00000015474	715.563	-0.221155	0.118695	-1.86322	0.0624315	0.611505	No_change	Ppt2
ENSMUSG00000016252	1025.16	-0.238454	0.12802	-1.86263	0.0625142	0.611505	No_change	Atp5f1e
ENSMUSG00000017929	724.025	-0.229669	0.12324	-1.86359	0.0623791	0.611505	No_change	B4galt5
ENSMUSG00000025232	1251.11	-0.237935	0.127297	-1.86914	0.0616039	0.611505	No_change	Hexa
ENSMUSG00000026240	664.02	0.22342	0.119774	1.86535	0.0621321	0.611505	No_change	Cops7b
ENSMUSG00000026511	1555.99	0.268055	0.143876	1.8631	0.0624482	0.611505	No_change	Srp9
ENSMUSG00000031104	84.9613	-0.330347	0.176997	-1.8664	0.0619854	0.611505	No_change	Rab33a
ENSMUSG00000031543	91.2876	-0.333847	0.178704	-1.86816	0.0617403	0.611505	No_change	Ank1
ENSMUSG00000035203	1858.21	-0.221502	0.118595	-1.86771	0.0618024	0.611505	No_change	Epn1
ENSMUSG00000037852	8176.7	-0.250167	0.134128	-1.86514	0.062162	0.611505	No_change	Cpe
ENSMUSG00000038248	317.781	-0.308055	0.165188	-1.86487	0.0621991	0.611505	No_change	Sobp
ENSMUSG00000039891	117.835	0.321498	0.17256	1.86311	0.0624473	0.611505	No_change	Txlnb
ENSMUSG00000040596	3683.76	0.201815	0.108129	1.86643	0.0619818	0.611505	No_change	Pogk
ENSMUSG00000043262	444.605	0.224553	0.120271	1.86706	0.0618931	0.611505	No_change	Uevld
ENSMUSG00000045210	3089.39	0.261899	0.140369	1.86579	0.0620709	0.611505	No_change	Vcpip1
ENSMUSG00000052353	122.36	0.334087	0.179201	1.86432	0.0622769	0.611505	No_change	Cemip
ENSMUSG00000056692	1752.59	-0.188283	0.100954	-1.86505	0.0621751	0.611505	No_change	Ilrun
ENSMUSG00000067851	2902.06	0.251261	0.134895	1.86265	0.0625118	0.611505	No_change	Arfgef1
ENSMUSG00000097392	348.749	0.288656	0.154763	1.86515	0.0621599	0.611505	No_change	Thoc2l
ENSMUSG00000097601	31.3916	-0.334329	0.179043	-1.86731	0.0618589	0.611505	No_change
ENSMUSG00000099083	1650.98	-0.221584	0.118614	-1.86811	0.0617474	0.611505	No_change	Atf7
ENSMUSG00000104394	58.2728	0.335159	0.179924	1.86278	0.0624926	0.611505	No_change	Gm37254
ENSMUSG00000026404	470.204	0.245105	0.131641	1.86191	0.0626152	0.612053	No_change	Ddx59
ENSMUSG00000020198	3059.39	-0.194045	0.104283	-1.86075	0.0627798	0.612433	No_change	Ap3d1
ENSMUSG00000026273	275.199	0.254202	0.136665	1.86004	0.0628796	0.612433	No_change	Mterf4
ENSMUSG00000050295	118.759	0.309595	0.166363	1.86097	0.062749	0.612433	No_change	Foxc1
ENSMUSG00000060477	42.1729	-0.335351	0.180275	-1.86022	0.0628544	0.612433	No_change	Irak2
ENSMUSG00000097577	28.7214	0.323188	0.173729	1.8603	0.0628434	0.612433	No_change	6230400D17Rik
ENSMUSG00000020532	6202.21	-0.176191	0.0948136	-1.85829	0.0631284	0.614417	No_change	Acaca
ENSMUSG00000084235	23.0398	0.296833	0.159802	1.85751	0.0632389	0.615051	No_change	Gm15421
ENSMUSG00000027381	376.375	0.261078	0.140601	1.85686	0.0633305	0.615502	No_change	Bcl2l11
ENSMUSG00000009394	1282.96	-0.26403	0.142265	-1.8559	0.0634675	0.615679	No_change	Syn2
ENSMUSG00000019320	30.797	-0.322044	0.173627	-1.85481	0.0636236	0.615679	No_change	Noxo1
ENSMUSG00000020918	1664.55	-0.218648	0.117882	-1.85481	0.063624	0.615679	No_change	Kat2a
ENSMUSG00000021314	1044.29	-0.230769	0.124548	-1.85285	0.0639038	0.615679	No_change	Amph
ENSMUSG00000031245	1576.73	0.254503	0.13731	1.85348	0.0638132	0.615679	No_change	Hmgn5
ENSMUSG00000032306	612.32	-0.227906	0.12297	-1.85335	0.0638323	0.615679	No_change	Mpi
ENSMUSG00000034799	255.794	-0.27115	0.146361	-1.85261	0.0639378	0.615679	No_change	Unc13a
ENSMUSG00000040022	538.685	0.222168	0.119868	1.85344	0.0638193	0.615679	No_change	Rab11fip2
ENSMUSG00000052676	135.818	0.297668	0.160373	1.8561	0.0634397	0.615679	No_change	Zmat1
ENSMUSG00000063275	509.37	-0.258923	0.139535	-1.85562	0.0635075	0.615679	No_change	Hacd1
ENSMUSG00000074829	167.432	0.286236	0.154502	1.85264	0.0639344	0.615679	No_change	2010315B03Rik
ENSMUSG00000097515	134.687	0.297849	0.160588	1.85474	0.0636331	0.615679	No_change	1700040D17Rik
ENSMUSG00000097799	27.6689	-0.248232	0.133972	-1.85287	0.0639007	0.615679	No_change
ENSMUSG00000002428	652.678	0.243122	0.13128	1.85194	0.0640351	0.615743	No_change	Hltf
ENSMUSG00000015568	320.127	0.277559	0.149871	1.85198	0.0640284	0.615743	No_change	Lpl
ENSMUSG00000035455	1597.29	0.27497	0.148536	1.8512	0.0641407	0.616323	No_change	Fignl1
ENSMUSG00000034486	22.1455	-0.297788	0.160954	-1.85015	0.0642922	0.617342	No_change	Gbx2
ENSMUSG00000026248	504.879	0.288934	0.156246	1.84922	0.0644257	0.61775	No_change	Mrpl44
ENSMUSG00000028822	622.661	-0.259397	0.14026	-1.8494	0.0644002	0.61775	No_change	Tmem50a
ENSMUSG00000020549	1037.95	-0.21321	0.115356	-1.84829	0.0645606	0.61786	No_change	Elac2
ENSMUSG00000026234	24750.3	0.238064	0.128799	1.84833	0.064554	0.61786	No_change	Ncl
ENSMUSG00000053825	49.6224	-0.318198	0.172167	-1.8482	0.0645736	0.61786	No_change	Ppfia2
ENSMUSG00000056673	1353.05	0.240293	0.130053	1.84766	0.0646522	0.618177	No_change	Kdm5d
ENSMUSG00000020315	11136.2	-0.212742	0.115282	-1.8454	0.0649793	0.61956	No_change	Sptbn1
ENSMUSG00000025780	38.8959	-0.285	0.154415	-1.84567	0.0649399	0.61956	No_change	Itih5
ENSMUSG00000036766	3925.71	0.245655	0.133063	1.84616	0.0648691	0.61956	No_change	Dner
ENSMUSG00000039678	859.931	-0.206952	0.112122	-1.84577	0.0649257	0.61956	No_change	Tbc1d13
ENSMUSG00000054519	237.284	0.288172	0.156283	1.84391	0.0651961	0.621192	No_change	Zfp867
ENSMUSG00000046546	54.5653	0.332102	0.180171	1.84326	0.0652905	0.621655	No_change	Fam43a
ENSMUSG00000039176	4222.45	-0.200813	0.108986	-1.84255	0.0653943	0.622208	No_change	Polg
ENSMUSG00000022708	5660.74	0.276372	0.150033	1.84208	0.0654636	0.622431	No_change	Zbtb20
ENSMUSG00000052105	456.491	0.291906	0.158551	1.84109	0.0656083	0.623371	No_change	Mtcl1
ENSMUSG00000029817	3560.41	0.218455	0.118727	1.83998	0.0657717	0.62405	No_change	Tra2a
ENSMUSG00000061601	1030.57	-0.226326	0.122989	-1.84022	0.0657354	0.62405	No_change	Pclo
ENSMUSG00000006740	9494.02	0.176708	0.0961602	1.83764	0.066116	0.625019	No_change	Kif5b
ENSMUSG00000009772	72.2935	0.328038	0.178474	1.83802	0.0660598	0.625019	No_change	Nuak2
ENSMUSG00000018340	2025.84	-0.316011	0.172031	-1.83694	0.0662187	0.625019	No_change	Anxa6
ENSMUSG00000021754	1568.91	-0.297575	0.161861	-1.83846	0.0659949	0.625019	No_change	Map3k1
ENSMUSG00000022641	947.659	0.240746	0.130915	1.83895	0.0659227	0.625019	No_change	Bbx
ENSMUSG00000033020	1265.25	-0.262134	0.142645	-1.83766	0.0661125	0.625019	No_change	Polr2f
ENSMUSG00000057842	178.127	0.288457	0.157045	1.83678	0.0662418	0.625019	No_change	Zfp595
ENSMUSG00000064363	72228.4	0.237279	0.129179	1.83683	0.0662355	0.625019	No_change	mt-Nd4
ENSMUSG00000028967	312.971	0.237386	0.12931	1.83578	0.0663896	0.625979	No_change	Errfi1
ENSMUSG00000021700	36.7697	-0.316054	0.172275	-1.83458	0.0665673	0.626399	No_change	Rab3c
ENSMUSG00000039478	283.599	0.249578	0.136043	1.83455	0.0665725	0.626399	No_change	Micu3
ENSMUSG00000046818	1976.33	0.283802	0.154674	1.83483	0.0665304	0.626399	No_change	Ddit4l
ENSMUSG00000032253	3669.2	0.244209	0.133156	1.834	0.0666535	0.626728	No_change	Phip
ENSMUSG00000087150	469.962	0.305171	0.166458	1.83332	0.0667553	0.627251	No_change	BC064078
ENSMUSG00000016493	77.2018	0.329928	0.180131	1.8316	0.0670115	0.628019	No_change	Cd46
ENSMUSG00000029364	2719.7	-0.209427	0.114296	-1.83232	0.0669036	0.628019	No_change	Wsb2
ENSMUSG00000031913	1300.72	-0.208385	0.113777	-1.83153	0.067022	0.628019	No_change	Vps4a
ENSMUSG00000032035	1777.17	-0.30235	0.165052	-1.83185	0.0669735	0.628019	No_change	Ets1
ENSMUSG00000015176	3092.97	-0.207668	0.113588	-1.82826	0.0675101	0.628515	No_change	Nolc1
ENSMUSG00000024891	185.64	-0.288123	0.15761	-1.82808	0.0675375	0.628515	No_change	Slc29a2
ENSMUSG00000027306	3121.75	0.239609	0.130875	1.83082	0.0671273	0.628515	No_change	Nusap1
ENSMUSG00000029851	75.8965	-0.327674	0.179212	-1.82842	0.0674871	0.628515	No_change	Tcaf2
ENSMUSG00000032332	395.919	-0.265858	0.145414	-1.82828	0.0675076	0.628515	No_change	Col12a1
ENSMUSG00000035898	996.927	0.234111	0.128041	1.82842	0.0674873	0.628515	No_change	Uba6
ENSMUSG00000040323	125.538	0.32179	0.175853	1.82988	0.067268	0.628515	No_change	Gm15429
ENSMUSG00000047246	69.3966	0.323316	0.176741	1.82932	0.0673518	0.628515	No_change	H2bc6
ENSMUSG00000059895	556.156	0.327589	0.179101	1.82908	0.067388	0.628515	No_change	Ptp4a3
ENSMUSG00000094090	60.9568	-0.289475	0.158222	-1.82955	0.0673172	0.628515	No_change	Gm8494
ENSMUSG00000004892	8226.53	-0.263456	0.144183	-1.82723	0.0676656	0.629276	No_change	Bcan
ENSMUSG00000036882	678.221	-0.292081	0.159936	-1.82623	0.0678151	0.630125	No_change	Arhgap33
ENSMUSG00000066553	45.65	-0.270791	0.148297	-1.826	0.0678496	0.630125	No_change	Gm6969
ENSMUSG00000106535	220.743	0.263671	0.144439	1.82548	0.0679288	0.63043	No_change	Gm43031
ENSMUSG00000028832	6446.81	0.193349	0.105946	1.82498	0.0680035	0.630692	No_change	Stmn1
ENSMUSG00000063894	1486.3	0.181017	0.0992164	1.82447	0.0680818	0.630987	No_change	Zkscan8
ENSMUSG00000018909	469.914	-0.24619	0.13504	-1.82309	0.0682902	0.631896	No_change	Arrb1
ENSMUSG00000026187	853.144	0.27668	0.151754	1.82322	0.0682703	0.631896	No_change	Xrcc5
ENSMUSG00000031262	899.698	0.270342	0.148311	1.8228	0.0683339	0.631896	No_change	Cenpi
ENSMUSG00000031433	480.091	0.258102	0.141613	1.82259	0.0683659	0.631896	No_change	Rbm41
ENSMUSG00000078185	815.741	0.260007	0.142687	1.82221	0.0684226	0.63199	No_change	Chml
ENSMUSG00000019087	2409.62	-0.216346	0.119027	-1.81763	0.0691213	0.632478	No_change	Atp6ap1
ENSMUSG00000020747	1505.01	-0.225244	0.123672	-1.8213	0.0685611	0.632478	No_change	Tmem94
ENSMUSG00000027327	512.38	-0.264162	0.145469	-1.81593	0.0693808	0.632478	No_change	Adissp
ENSMUSG00000027822	725.993	0.226032	0.124297	1.81849	0.0689899	0.632478	No_change	Slc33a1
ENSMUSG00000031337	441.729	0.256745	0.141096	1.81965	0.0688119	0.632478	No_change	Mtm1
ENSMUSG00000032187	9155.53	-0.193906	0.106677	-1.8177	0.0691105	0.632478	No_change	Smarca4
ENSMUSG00000032839	122.534	0.301791	0.166041	1.81757	0.0691304	0.632478	No_change	Trpc1
ENSMUSG00000033446	704.887	0.269353	0.148113	1.81857	0.0689776	0.632478	No_change	Lpar6
ENSMUSG00000034795	49.2393	0.31518	0.173382	1.81784	0.0690889	0.632478	No_change	Ccdc122
ENSMUSG00000035762	518.853	0.255915	0.140569	1.82057	0.0686724	0.632478	No_change	Tmem161b
ENSMUSG00000038965	4993.46	-0.176013	0.0969337	-1.8158	0.0694005	0.632478	No_change	Ube2l3
ENSMUSG00000041638	3666.57	-0.193458	0.106457	-1.81725	0.0691795	0.632478	No_change	Gcn1
ENSMUSG00000047649	502.573	-0.253898	0.139817	-1.81594	0.0693802	0.632478	No_change	Polr1g
ENSMUSG00000053483	900.621	0.23383	0.128795	1.81551	0.0694451	0.632478	No_change	Usp21
ENSMUSG00000053684	127.847	-0.291495	0.160363	-1.81772	0.0691075	0.632478	No_change	Kics2
ENSMUSG00000056268	883.182	0.278636	0.153198	1.81879	0.0689435	0.632478	No_change	Dennd1b
ENSMUSG00000073147	282.699	0.263315	0.145039	1.81548	0.0694501	0.632478	No_change	5031425E22Rik
ENSMUSG00000097530	409.634	-0.283241	0.155913	-1.81666	0.0692685	0.632478	No_change	Kansl2-ps
ENSMUSG00000102692	97.6304	-0.316349	0.174253	-1.81546	0.0694529	0.632478	No_change	Dchs2
ENSMUSG00000103706	21.1727	0.310204	0.170427	1.82016	0.068735	0.632478	No_change	6820402A03Rik
ENSMUSG00000103839	55.4365	0.326509	0.179324	1.82078	0.0686409	0.632478	No_change	Gm37607
ENSMUSG00000031176	1548.06	0.280299	0.15443	1.81506	0.0695149	0.632489	No_change	Dynlt3
ENSMUSG00000033083	443.63	-0.259116	0.142776	-1.81485	0.0695472	0.632489	No_change	Tbc1d4
ENSMUSG00000039047	368.253	0.239831	0.132196	1.81421	0.0696452	0.632956	No_change	Pigk
ENSMUSG00000069910	494.279	0.277819	0.153241	1.81295	0.0698395	0.634297	No_change	Spdl1
ENSMUSG00000030922	68.3704	0.32114	0.177209	1.81221	0.0699543	0.634809	No_change	Lyrm1
ENSMUSG00000063236	462.838	-0.238644	0.131704	-1.81198	0.0699892	0.634809	No_change	1110038F14Rik
ENSMUSG00000020290	7883.59	0.234206	0.129442	1.80935	0.0703972	0.636198	No_change	Xpo1
ENSMUSG00000021072	2925.94	0.228326	0.126171	1.80966	0.0703489	0.636198	No_change	Tmx1
ENSMUSG00000021810	1468.76	-0.17586	0.0971771	-1.80968	0.070345	0.636198	No_change	Ecd
ENSMUSG00000024002	3416.22	-0.214417	0.118516	-1.80918	0.0704233	0.636198	No_change	Brd4
ENSMUSG00000042709	393.677	-0.247677	0.1368	-1.8105	0.0702185	0.636198	No_change	Atpaf2
ENSMUSG00000055322	739.618	0.284368	0.157115	1.80994	0.0703055	0.636198	No_change	Tns1
ENSMUSG00000030304	1810.75	0.227695	0.125904	1.80848	0.0705323	0.636759	No_change	Ergic2
ENSMUSG00000028919	240.715	0.28272	0.156373	1.80798	0.0706094	0.637032	No_change	Arhgef19
ENSMUSG00000049922	312.306	-0.273026	0.151056	-1.80745	0.0706922	0.637355	No_change	Slc35c1
ENSMUSG00000027605	2035.03	-0.222389	0.123116	-1.80633	0.0708664	0.638502	No_change	Acss2
ENSMUSG00000031985	1974.34	-0.179212	0.0992957	-1.80483	0.0711006	0.640188	No_change	Gnpat
ENSMUSG00000044788	45.4875	-0.324863	0.180139	-1.8034	0.0713247	0.641634	No_change	Fads6
ENSMUSG00000058325	6180.94	-0.239018	0.132552	-1.80321	0.0713556	0.641634	No_change	Dock1
ENSMUSG00000025001	2134.47	0.267959	0.148705	1.80195	0.0715539	0.641703	No_change	Hells
ENSMUSG00000050840	2861.95	0.255674	0.141868	1.80219	0.0715149	0.641703	No_change	Cdh20
ENSMUSG00000051705	234.771	0.258969	0.143686	1.80233	0.0714936	0.641703	No_change	Senp8
ENSMUSG00000054793	3201.88	-0.19922	0.110538	-1.80228	0.0715019	0.641703	No_change	Cadm4
ENSMUSG00000058756	2431.1	-0.204479	0.113495	-1.80166	0.0715995	0.641703	No_change	Thra
ENSMUSG00000004347	608.284	-0.310494	0.172389	-1.80113	0.071683	0.642028	No_change	Pde1c
ENSMUSG00000026176	1930.93	0.187687	0.104235	1.80061	0.0717639	0.642329	No_change	Ctdsp1
ENSMUSG00000002981	3559.61	-0.201583	0.112036	-1.79927	0.0719757	0.642707	No_change	Clptm1
ENSMUSG00000027931	464.61	-0.283376	0.15748	-1.79945	0.0719479	0.642707	No_change	Npr1
ENSMUSG00000090015	345.36	0.2506	0.139304	1.79894	0.0720274	0.642707	No_change	Gm15446
ENSMUSG00000090213	608.276	-0.221988	0.123362	-1.79948	0.0719428	0.642707	No_change	Peds1
ENSMUSG00000091102	17.3498	0.283801	0.157768	1.79885	0.0720426	0.642707	No_change	5830462I19Rik
ENSMUSG00000058656	67.3291	0.316422	0.175938	1.79848	0.0721003	0.6428	No_change	Samd12
ENSMUSG00000036985	1300.46	-0.22564	0.125513	-1.79774	0.0722177	0.643424	No_change	Zdhhc9
ENSMUSG00000002833	1412.08	-0.183146	0.101985	-1.7958	0.0725256	0.645565	No_change	Hdgfl2
ENSMUSG00000026360	265.708	0.269136	0.149884	1.79563	0.0725531	0.645565	No_change	Rgs2
ENSMUSG00000071748	553.686	0.262612	0.146278	1.79529	0.0726076	0.645628	No_change	Styx-ps
ENSMUSG00000057691	730.551	-0.206244	0.114909	-1.79485	0.0726781	0.645832	No_change	Zfp746
ENSMUSG00000030268	291.402	-0.311107	0.173449	-1.79365	0.0728692	0.645861	No_change	Bcat1
ENSMUSG00000035397	383.708	-0.226699	0.126391	-1.79363	0.0728715	0.645861	No_change	Klf16
ENSMUSG00000057098	180.762	0.312026	0.173935	1.79392	0.0728259	0.645861	No_change	Ebf1
ENSMUSG00000062963	1487.7	0.236429	0.131795	1.79392	0.0728264	0.645861	No_change	Ufc1
ENSMUSG00000092511	19.4978	-0.230021	0.128273	-1.79321	0.0729386	0.646034	No_change	Gm20547
ENSMUSG00000027495	98.7949	-0.306669	0.171156	-1.79175	0.0731725	0.646313	No_change	Fam210b
ENSMUSG00000029723	1301.93	-0.193404	0.107948	-1.79163	0.0731917	0.646313	No_change	Tsc22d4
ENSMUSG00000041556	97.8522	-0.307107	0.171413	-1.79162	0.0731937	0.646313	No_change	Fbxo2
ENSMUSG00000057530	1526.72	-0.247559	0.138115	-1.79241	0.0730671	0.646313	No_change	Ece1
ENSMUSG00000098650	60.122	0.322401	0.179958	1.79153	0.0732079	0.646313	No_change	Commd1b
ENSMUSG00000004127	411.978	0.242363	0.135345	1.7907	0.0733407	0.647065	No_change	Trmt10a
ENSMUSG00000031539	1794.02	-0.207163	0.115731	-1.79004	0.0734471	0.647293	No_change	Ap3m2
ENSMUSG00000078866	316.929	-0.295466	0.165069	-1.78995	0.0734618	0.647293	No_change	Zfp970
ENSMUSG00000006373	1642.3	0.201709	0.112737	1.7892	0.0735828	0.647519	No_change	Pgrmc1
ENSMUSG00000033863	417.91	0.254303	0.142118	1.78938	0.0735531	0.647519	No_change	Klf9
ENSMUSG00000027509	820.863	-0.194211	0.108584	-1.78858	0.0736824	0.647557	No_change	Rae1
ENSMUSG00000073481	1960.67	0.24517	0.137071	1.78863	0.0736751	0.647557	No_change	Mtarc2
ENSMUSG00000026227	537.646	0.315534	0.176497	1.78776	0.0738145	0.647972	No_change	2810459M11Rik
ENSMUSG00000035890	695.282	-0.22988	0.12859	-1.7877	0.0738251	0.647972	No_change	Rnf126
ENSMUSG00000031386	7195.75	-0.199521	0.111691	-1.78637	0.0740388	0.64901	No_change	Hcfc1
ENSMUSG00000060224	32.5805	0.317938	0.177972	1.78645	0.0740264	0.64901	No_change	Pyroxd2
ENSMUSG00000026447	415.633	0.271428	0.151971	1.78605	0.0740906	0.649045	No_change	Pik3c2b
ENSMUSG00000058966	127.402	-0.321258	0.179981	-1.78496	0.0742683	0.650183	No_change	Tlcd3b
ENSMUSG00000079509	1957.16	0.210612	0.11804	1.78424	0.0743851	0.650786	No_change	Zfx
ENSMUSG00000024939	288.175	-0.27619	0.154834	-1.78378	0.0744591	0.650801	No_change	Fam89b
ENSMUSG00000039771	622.775	-0.231157	0.129599	-1.78364	0.0744826	0.650801	No_change	Polr2j
ENSMUSG00000022587	246.192	-0.319686	0.179339	-1.78258	0.074654	0.651022	No_change	Ly6e
ENSMUSG00000034994	36427.4	-0.194908	0.109369	-1.78212	0.0747296	0.651022	No_change	Eef2
ENSMUSG00000038658	1755.15	0.180288	0.101135	1.78265	0.0746425	0.651022	No_change	Ric1
ENSMUSG00000041328	1370.6	0.184361	0.103457	1.78201	0.0747475	0.651022	No_change	Pcf11
ENSMUSG00000096847	256.936	-0.247045	0.138575	-1.78276	0.0746256	0.651022	No_change	Tmem151b
ENSMUSG00000028245	1144.19	0.179098	0.100575	1.78075	0.0749535	0.651196	No_change	Nsmaf
ENSMUSG00000035131	1204.16	0.300424	0.16871	1.78071	0.0749592	0.651196	No_change	Brinp3
ENSMUSG00000044216	37.1143	0.319778	0.179494	1.78156	0.0748212	0.651196	No_change	Kcnj4
ENSMUSG00000082045	44.485	0.304518	0.170975	1.78107	0.0749015	0.651196	No_change	Gm11585
ENSMUSG00000005078	1196.23	0.229467	0.129024	1.77848	0.0753255	0.651608	No_change	Jkamp
ENSMUSG00000020993	442.315	0.22683	0.127626	1.7773	0.0755188	0.651608	No_change	Trappc6b
ENSMUSG00000021843	3749.3	0.173181	0.0974646	1.77686	0.0755916	0.651608	No_change	Ktn1
ENSMUSG00000022816	651.301	0.257963	0.145012	1.7789	0.0752561	0.651608	No_change	Fstl1
ENSMUSG00000030682	777.485	-0.218641	0.123066	-1.77662	0.0756301	0.651608	No_change	Cdipt
ENSMUSG00000051671	164.219	0.307104	0.172566	1.77963	0.0751363	0.651608	No_change	Coa6
ENSMUSG00000056267	270.004	0.27434	0.154341	1.77749	0.0754872	0.651608	No_change	Cep70
ENSMUSG00000057894	864.329	0.204693	0.11514	1.77778	0.0754397	0.651608	No_change	Zfp329
ENSMUSG00000058267	749.297	0.293567	0.165024	1.77893	0.0752507	0.651608	No_change	Mrps14
ENSMUSG00000063434	20.1989	-0.294491	0.165717	-1.77707	0.0755567	0.651608	No_change	Sorcs3
ENSMUSG00000067150	2459.79	-0.175844	0.0988666	-1.7786	0.0753048	0.651608	No_change	Xpo5
ENSMUSG00000097276	20.1283	0.301482	0.169399	1.77972	0.075122	0.651608	No_change	4930525G20Rik
ENSMUSG00000100131	16684.2	0.282921	0.159141	1.7778	0.075437	0.651608	No_change	Gm28439
ENSMUSG00000001802	797.655	-0.242651	0.136656	-1.77563	0.0757943	0.651729	No_change	Lrp3
ENSMUSG00000031980	29.6642	-0.274443	0.154568	-1.77555	0.0758078	0.651729	No_change	Agt
ENSMUSG00000048118	1223.57	0.239497	0.134899	1.77538	0.075836	0.651729	No_change	Arid4a
ENSMUSG00000068134	343.698	0.270807	0.152467	1.77616	0.0757058	0.651729	No_change	Zfp120
ENSMUSG00000071708	3840.66	0.163527	0.0921366	1.77483	0.0759258	0.652088	No_change	Sms
ENSMUSG00000021033	627.998	0.260501	0.146849	1.77394	0.0760739	0.652535	No_change	Gstz1
ENSMUSG00000024387	1851.62	-0.208491	0.117529	-1.77395	0.076071	0.652535	No_change	Csnk2b
ENSMUSG00000006299	3003.8	0.201387	0.113657	1.77188	0.0764143	0.654839	No_change	Aamp
ENSMUSG00000035107	2188.34	0.193649	0.109299	1.77173	0.0764389	0.654839	No_change	Dcbld2
ENSMUSG00000029420	631.839	0.316665	0.178848	1.77059	0.0766295	0.656059	No_change	Rimbp2
ENSMUSG00000001436	228.838	-0.250736	0.141864	-1.76744	0.0771551	0.65748	No_change	Slc19a1
ENSMUSG00000016664	1944.45	-0.195398	0.110533	-1.76777	0.0770992	0.65748	No_change	Pacsin2
ENSMUSG00000026470	1104.19	0.19215	0.108711	1.76753	0.0771391	0.65748	No_change	Stx6
ENSMUSG00000032601	2357.09	-0.17701	0.100144	-1.76756	0.0771337	0.65748	No_change	Prkar2a
ENSMUSG00000037060	228.628	-0.281629	0.15933	-1.76759	0.0771301	0.65748	No_change	Cavin3
ENSMUSG00000060376	504.462	-0.243544	0.137679	-1.76893	0.0769048	0.65748	No_change	Bckdha
ENSMUSG00000061758	1116.18	0.250202	0.141575	1.76727	0.0771826	0.65748	No_change	Akr1b10
ENSMUSG00000075225	33.8373	0.31394	0.177544	1.76823	0.0770219	0.65748	No_change	Ccdc162
ENSMUSG00000001300	239.959	-0.296138	0.167615	-1.76678	0.0772655	0.657651	No_change	Efnb2
ENSMUSG00000037907	1133.14	-0.230145	0.130299	-1.76629	0.0773479	0.657651	No_change	Ankrd13b
ENSMUSG00000047676	5818.37	0.203803	0.115367	1.76655	0.0773028	0.657651	No_change	Rpsa-ps10
ENSMUSG00000025956	261.745	0.256144	0.145043	1.76599	0.0773976	0.657661	No_change	Mettl21a
ENSMUSG00000033906	424.852	0.228905	0.12966	1.76542	0.0774924	0.658056	No_change	Zdhhc15
ENSMUSG00000009030	1551.23	0.219441	0.124322	1.7651	0.0775472	0.65811	No_change	Pdcl
ENSMUSG00000032501	1077.06	-0.233796	0.132479	-1.76478	0.0776005	0.658151	No_change	Trib1
ENSMUSG00000034883	164.444	0.30312	0.171872	1.76364	0.0777931	0.658551	No_change	Lrr1
ENSMUSG00000040648	1168.12	0.283565	0.16074	1.76413	0.0777109	0.658551	No_change	Ppip5k2
ENSMUSG00000043903	78.4091	-0.317077	0.179769	-1.7638	0.0777659	0.658551	No_change	Zfp469
ENSMUSG00000026495	167.788	0.296124	0.168016	1.76248	0.0779881	0.659791	No_change	Efcab2
ENSMUSG00000002475	51.7179	-0.317592	0.180287	-1.76159	0.0781378	0.660646	No_change	Abhd3
ENSMUSG00000021022	922.871	0.222774	0.126753	1.75754	0.078825	0.664635	No_change	Ppp2r3c
ENSMUSG00000021714	288.442	0.300231	0.170826	1.75753	0.0788277	0.664635	No_change	Cenpk
ENSMUSG00000029291	1918.17	-0.230769	0.131314	-1.75737	0.0788542	0.664635	No_change	Rufy3
ENSMUSG00000049327	2620.66	-0.181848	0.10345	-1.75784	0.0787748	0.664635	No_change	Kmt5a
ENSMUSG00000064181	852.974	0.314581	0.179003	1.7574	0.0788491	0.664635	No_change	Rab3ip
ENSMUSG00000003948	564.236	-0.244852	0.139381	-1.75671	0.0789673	0.665176	No_change	Mmd
ENSMUSG00000032511	103.154	0.300644	0.171184	1.75626	0.0790437	0.665407	No_change	Scn5a
ENSMUSG00000024878	385.587	0.266011	0.15149	1.75596	0.0790954	0.66543	No_change	Zng1
ENSMUSG00000059854	163.794	0.307479	0.175151	1.75551	0.0791721	0.665663	No_change	Hydin
ENSMUSG00000097265	34.7254	0.315603	0.179831	1.755	0.0792598	0.665988	No_change	Gm55122
ENSMUSG00000004937	1623.9	-0.227216	0.129554	-1.75384	0.0794584	0.666753	No_change	Sgta
ENSMUSG00000021377	5440.67	0.23536	0.134215	1.75361	0.079498	0.666753	No_change	Dek
ENSMUSG00000038776	4856.25	0.273911	0.156148	1.75418	0.0794003	0.666753	No_change	Ephx1
ENSMUSG00000039568	223.907	-0.285921	0.163116	-1.75287	0.0796243	0.6674	No_change	Ubald1
ENSMUSG00000009907	1725.49	0.216107	0.123387	1.75146	0.079867	0.669022	No_change	Vps4b
ENSMUSG00000024997	1401.34	0.237479	0.135639	1.75081	0.0799778	0.669162	No_change	Prdx3
ENSMUSG00000045252	466.607	-0.241154	0.137747	-1.7507	0.0799982	0.669162	No_change	Zfp574
ENSMUSG00000047824	1002.75	-0.201849	0.115309	-1.7505	0.0800315	0.669162	No_change	Pygo2
ENSMUSG00000104358	48.0221	0.315211	0.180157	1.74964	0.0801798	0.66999	No_change	Gm37127
ENSMUSG00000029422	2367.59	0.241536	0.138105	1.74893	0.0803031	0.670607	No_change	Rsrc2
ENSMUSG00000017999	1105.34	-0.202922	0.116098	-1.74784	0.0804914	0.671767	No_change	Ddx27
ENSMUSG00000029003	308.461	-0.236076	0.135179	-1.7464	0.0807414	0.67344	No_change	Mad2l2
ENSMUSG00000000296	40.8173	-0.314099	0.180063	-1.74438	0.0810925	0.675129	No_change	Tpd52l1
ENSMUSG00000002307	610.948	-0.206018	0.118351	-1.74074	0.081729	0.675129	No_change	Daxx
ENSMUSG00000004880	2150.76	0.251074	0.144081	1.74259	0.0814053	0.675129	No_change	Lbr
ENSMUSG00000017466	1669.54	-0.188089	0.107801	-1.74478	0.0810232	0.675129	No_change	Timp2
ENSMUSG00000018378	1086.29	-0.185736	0.106539	-1.74337	0.0812697	0.675129	No_change	Cuedc1
ENSMUSG00000019558	861.812	-0.216038	0.124131	-1.7404	0.0817886	0.675129	No_change	Slc6a8
ENSMUSG00000020949	2567.91	0.246068	0.141192	1.74279	0.08137	0.675129	No_change	Fkbp3
ENSMUSG00000022701	137.972	0.277696	0.159415	1.74197	0.0815144	0.675129	No_change	Ccdc191
ENSMUSG00000022758	20.9066	-0.230285	0.13206	-1.7438	0.0811941	0.675129	No_change	P2rx6
ENSMUSG00000023882	49.72	0.313961	0.180009	1.74414	0.081135	0.675129	No_change	Zfp54
ENSMUSG00000025473	70.2362	0.311186	0.178796	1.74045	0.0817792	0.675129	No_change	Adam8
ENSMUSG00000026520	810.76	0.209022	0.120005	1.74177	0.0815483	0.675129	No_change	Pycr2
ENSMUSG00000034898	121.827	-0.300173	0.172422	-1.74092	0.0816975	0.675129	No_change	Filip1
ENSMUSG00000040312	309.421	0.269471	0.154812	1.74064	0.0817468	0.675129	No_change	Cchcr1
ENSMUSG00000047821	392.13	-0.219251	0.125858	-1.74205	0.0814999	0.675129	No_change	Trim16
ENSMUSG00000052291	45.1541	0.284142	0.162979	1.74343	0.0812583	0.675129	No_change	5330438D12Rik
ENSMUSG00000098090	273.557	0.293455	0.168401	1.7426	0.0814034	0.675129	No_change	2700099C18Rik
ENSMUSG00000005107	320.349	0.284083	0.163361	1.73899	0.0820366	0.675534	No_change	Slc2a9
ENSMUSG00000033411	1303.31	0.213017	0.12247	1.73934	0.0819743	0.675534	No_change	Ctdspl2
ENSMUSG00000040687	827.76	-0.250832	0.144231	-1.7391	0.0820166	0.675534	No_change	Madd
ENSMUSG00000048546	700.701	-0.240797	0.138464	-1.73906	0.082024	0.675534	No_change	Tob2
ENSMUSG00000019359	179.87	-0.285678	0.164341	-1.73833	0.0821527	0.67585	No_change	Gdpd2
ENSMUSG00000053799	296.872	0.236196	0.135885	1.73821	0.0821744	0.67585	No_change	Exoc6
ENSMUSG00000042010	18.707	0.294096	0.169259	1.73755	0.0822904	0.676394	No_change	Acacb
ENSMUSG00000110529	20.6135	0.289052	0.166506	1.73599	0.0825664	0.678252	No_change	Gm45694
ENSMUSG00000032435	1780.29	-0.190764	0.109927	-1.73537	0.0826749	0.678734	No_change	Dync1li1
ENSMUSG00000019055	837.022	-0.254598	0.146883	-1.73334	0.0830354	0.681281	No_change	Plod1
ENSMUSG00000001774	1249.5	0.216644	0.125528	1.72586	0.0843734	0.682047	No_change	Chordc1
ENSMUSG00000008496	38.8824	0.277433	0.160519	1.72835	0.0839257	0.682047	No_change	Pou2f2
ENSMUSG00000015944	1004.86	-0.224978	0.130196	-1.72799	0.0839892	0.682047	No_change	Castor2
ENSMUSG00000016181	638.787	0.226986	0.131309	1.72865	0.0838726	0.682047	No_change	Utp25
ENSMUSG00000017548	2652.27	0.210289	0.121466	1.73125	0.0834064	0.682047	No_change	Suz12
ENSMUSG00000018476	1800.32	-0.254148	0.147135	-1.72731	0.0841121	0.682047	No_change	Kdm6b
ENSMUSG00000019947	521.738	-0.270497	0.156515	-1.72825	0.0839438	0.682047	No_change	Arid5b
ENSMUSG00000020075	6002.89	-0.178516	0.103343	-1.7274	0.0840951	0.682047	No_change	Ddx21
ENSMUSG00000020309	260.223	0.247464	0.142963	1.73096	0.0834593	0.682047	No_change	Chac2
ENSMUSG00000023009	953.739	-0.249446	0.144486	-1.72643	0.0842697	0.682047	No_change	Nckap5l
ENSMUSG00000025139	2081.82	-0.165472	0.0958106	-1.72707	0.0841551	0.682047	No_change	Tollip
ENSMUSG00000027663	5955.07	0.233936	0.135343	1.72846	0.083906	0.682047	No_change	Zmat3
ENSMUSG00000030766	696.831	-0.205843	0.119275	-1.72579	0.0843852	0.682047	No_change	Arhgap17
ENSMUSG00000032172	1946.81	-0.232832	0.134547	-1.73049	0.0835427	0.682047	No_change	Olfm2
ENSMUSG00000033781	620.04	-0.218258	0.12615	-1.73015	0.083604	0.682047	No_change	Asb13
ENSMUSG00000034394	46.8884	0.293602	0.17007	1.72636	0.0842827	0.682047	No_change	Lif
ENSMUSG00000036959	487.972	-0.23212	0.134492	-1.72591	0.0843643	0.682047	No_change	Bcorl1
ENSMUSG00000038000	450.859	-0.231553	0.133749	-1.73125	0.0834067	0.682047	No_change	Acd
ENSMUSG00000040524	2244.36	-0.19167	0.110872	-1.72875	0.0838532	0.682047	No_change	Zfp609
ENSMUSG00000045062	155.209	0.311188	0.180174	1.72715	0.0841409	0.682047	No_change	Pcdhb7
ENSMUSG00000048537	2018.89	-0.212904	0.123081	-1.72979	0.0836685	0.682047	No_change	Phldb1
ENSMUSG00000061374	767.132	-0.212873	0.123183	-1.7281	0.0839694	0.682047	No_change	Fiz1
ENSMUSG00000062929	2941.03	0.228426	0.132004	1.73044	0.0835517	0.682047	No_change	Cfl2
ENSMUSG00000090659	163.798	0.287758	0.166664	1.72657	0.084245	0.682047	No_change	Zfp493
ENSMUSG00000097327	49.3406	0.271	0.156648	1.73	0.0836309	0.682047	No_change	E030030I06Rik
ENSMUSG00000110537	132.684	-0.310407	0.179892	-1.72552	0.0844338	0.682047	No_change	Gm4316
ENSMUSG00000024867	204.57	-0.296894	0.172196	-1.72416	0.0846781	0.682049	No_change	Pip5k1b
ENSMUSG00000028180	3020.97	0.221722	0.12857	1.72452	0.0846137	0.682049	No_change	Zranb2
ENSMUSG00000028483	510.045	0.210986	0.122373	1.72413	0.0846851	0.682049	No_change	Snapc3
ENSMUSG00000042608	1399.54	-0.184598	0.107067	-1.72414	0.0846822	0.682049	No_change	Stk40
ENSMUSG00000044285	3848.67	-0.152759	0.0885447	-1.72522	0.0844885	0.682049	No_change	Ubb-ps
ENSMUSG00000008958	989.94	-0.198551	0.115188	-1.72371	0.0847601	0.682249	No_change	Vps72
ENSMUSG00000001786	321.285	-0.240727	0.139896	-1.72076	0.0852948	0.682777	No_change	Fbxo7
ENSMUSG00000022174	821.853	-0.256304	0.149036	-1.71974	0.0854789	0.682777	No_change	Dad1
ENSMUSG00000024293	538.273	0.260917	0.151718	1.71974	0.0854791	0.682777	No_change	Esco1
ENSMUSG00000031948	3804.25	-0.164781	0.0957912	-1.72021	0.0853934	0.682777	No_change	Kars1
ENSMUSG00000040387	312.231	-0.253078	0.146891	-1.7229	0.0849069	0.682777	No_change	Klhl32
ENSMUSG00000042595	1043.23	0.204377	0.118685	1.72201	0.0850686	0.682777	No_change	Fam199x
ENSMUSG00000055723	241.7	0.250423	0.14548	1.72136	0.0851856	0.682777	No_change	Rras2
ENSMUSG00000061232	594.155	0.240886	0.13984	1.72258	0.0849641	0.682777	No_change	H2-K1
ENSMUSG00000067575	43.6248	0.29833	0.173417	1.7203	0.0853775	0.682777	No_change	Rpl35a-ps3
ENSMUSG00000081214	43.6248	0.29833	0.173417	1.7203	0.0853775	0.682777	No_change	Rpl35a-ps2
ENSMUSG00000083424	43.6248	0.29833	0.173417	1.7203	0.0853775	0.682777	No_change	Rpl35a-ps4
ENSMUSG00000094664	43.6248	0.29833	0.173417	1.7203	0.0853775	0.682777	No_change	Rpl35a-ps6
ENSMUSG00000095526	43.6248	0.29833	0.173417	1.7203	0.0853775	0.682777	No_change	Gm10243
ENSMUSG00000015149	1721.36	-0.19795	0.11517	-1.71876	0.0856585	0.683248	No_change	Sirt2
ENSMUSG00000026960	1049	0.224628	0.130663	1.71913	0.0855904	0.683248	No_change	Arl6ip6
ENSMUSG00000048347	316.266	0.29118	0.16943	1.71859	0.0856888	0.683248	No_change	Pcdhb18
ENSMUSG00000032536	2822.95	-0.177182	0.103136	-1.71794	0.085807	0.683789	No_change	Trak1
ENSMUSG00000048897	1032.27	-0.21177	0.12329	-1.71766	0.0858592	0.683803	No_change	Zfp710
ENSMUSG00000031708	4646.99	-0.218499	0.127313	-1.71623	0.0861193	0.685072	No_change	Tecr
ENSMUSG00000097204	246.323	-0.304534	0.177441	-1.71625	0.0861155	0.685072	No_change	Gm17690
ENSMUSG00000038212	1281.92	0.216125	0.125996	1.71533	0.0862841	0.685981	No_change	Mfsd14b
ENSMUSG00000024242	1376.29	-0.173043	0.101002	-1.71327	0.086662	0.687221	No_change	Map4k3
ENSMUSG00000033335	2373.62	-0.191186	0.111538	-1.71408	0.0865133	0.687221	No_change	Dnm2
ENSMUSG00000052293	404.623	0.281647	0.164329	1.71392	0.0865426	0.687221	No_change	Taf9
ENSMUSG00000071757	803.008	0.210638	0.122969	1.71293	0.086725	0.687221	No_change	Zhx2
ENSMUSG00000082154	32.4003	0.274406	0.160141	1.71352	0.0866166	0.687221	No_change	Gm16464
ENSMUSG00000109336	2565.13	-0.22047	0.128716	-1.71283	0.0867435	0.687221	No_change	Samd4b
ENSMUSG00000044505	311.275	0.274562	0.160324	1.71254	0.086797	0.687244	No_change	Lingo4
ENSMUSG00000026003	6310.22	0.210363	0.12302	1.71	0.0872667	0.689477	No_change	Acadl
ENSMUSG00000026027	575.676	0.220668	0.129021	1.71032	0.0872068	0.689477	No_change	Stradb
ENSMUSG00000030735	415.719	-0.247515	0.144728	-1.71022	0.0872261	0.689477	No_change	Gm9755
ENSMUSG00000090546	21.4254	-0.289571	0.169348	-1.70991	0.087282	0.689477	No_change	Cdr1
ENSMUSG00000000346	2969.73	-0.163054	0.0953975	-1.7092	0.0874136	0.690115	No_change	Dazap2
ENSMUSG00000000149	3385.6	-0.198484	0.11654	-1.70315	0.0885404	0.690317	No_change	Gna12
ENSMUSG00000000600	1527.03	0.172976	0.101604	1.70245	0.0886702	0.690317	No_change	Krit1
ENSMUSG00000001305	775.769	0.258726	0.151569	1.70699	0.0878242	0.690317	No_change	Rrp15
ENSMUSG00000005958	419.302	-0.248404	0.14539	-1.70853	0.087538	0.690317	No_change	Ephb3
ENSMUSG00000009470	13366	0.179304	0.105008	1.70754	0.0877226	0.690317	No_change	Tnpo1
ENSMUSG00000017776	4528.37	0.212635	0.124716	1.70496	0.0882026	0.690317	No_change	Crk
ENSMUSG00000019961	8888.16	0.228524	0.134195	1.70293	0.0885804	0.690317	No_change	Tmpo
ENSMUSG00000021290	1799.13	0.259208	0.151917	1.70625	0.0879615	0.690317	No_change	Atp5mj
ENSMUSG00000024201	754.276	-0.213059	0.125023	-1.70416	0.0883512	0.690317	No_change	Kdm4b
ENSMUSG00000025871	3754.26	-0.189857	0.11153	-1.70229	0.0887008	0.690317	No_change	4833439L19Rik
ENSMUSG00000026113	587.404	0.253865	0.148653	1.70778	0.0876781	0.690317	No_change	Inpp4a
ENSMUSG00000026192	2449.16	0.188704	0.110643	1.70552	0.0880969	0.690317	No_change	Atic
ENSMUSG00000028552	2074.18	0.16454	0.0966121	1.7031	0.0885499	0.690317	No_change	Eps15
ENSMUSG00000031453	7878.49	-0.168902	0.0991451	-1.70358	0.0884589	0.690317	No_change	Rasa3
ENSMUSG00000034156	53.2045	-0.300951	0.176698	-1.7032	0.0885314	0.690317	No_change	Tspoap1
ENSMUSG00000034686	34.351	-0.294056	0.172774	-1.70197	0.0887601	0.690317	No_change	Prr7
ENSMUSG00000036273	285.138	0.272526	0.15988	1.70457	0.0882749	0.690317	No_change	Lrrk2
ENSMUSG00000038253	349.344	0.271273	0.158962	1.70652	0.087911	0.690317	No_change	Hoxa5
ENSMUSG00000039244	733.794	-0.236576	0.138998	-1.70202	0.0887523	0.690317	No_change	Ints15
ENSMUSG00000042506	3844.37	-0.1798	0.10557	-1.70315	0.0885407	0.690317	No_change	Usp22
ENSMUSG00000047045	1082.68	-0.204981	0.120146	-1.7061	0.0879901	0.690317	No_change	Tmem164
ENSMUSG00000049717	491.794	0.202406	0.118478	1.70839	0.0875647	0.690317	No_change	Lig4
ENSMUSG00000053801	692.88	-0.216484	0.126861	-1.70647	0.087921	0.690317	No_change	Grwd1
ENSMUSG00000062647	12336	-0.15719	0.0922387	-1.70417	0.0883498	0.690317	No_change	Rpl7a
ENSMUSG00000069237	2021.52	0.192699	0.112964	1.70584	0.0880387	0.690317	No_change	Fam8a1
ENSMUSG00000110010	52.6181	-0.307632	0.180272	-1.70649	0.0879178	0.690317	No_change	Gm45629
ENSMUSG00000020932	22.5178	0.242118	0.142465	1.69949	0.0892261	0.691033	No_change	Gfap
ENSMUSG00000026775	3277.88	0.232009	0.136504	1.69965	0.0891975	0.691033	No_change	Yme1l1
ENSMUSG00000057751	603.824	0.285437	0.167886	1.70018	0.089097	0.691033	No_change	Megf6
ENSMUSG00000067653	53.7952	0.299134	0.175953	1.70008	0.0891154	0.691033	No_change	Ankrd23
ENSMUSG00000072762	96.647	0.295357	0.173681	1.70057	0.0890229	0.691033	No_change	4930522L14Rik
ENSMUSG00000095098	189.732	-0.278802	0.163901	-1.70103	0.0889365	0.691033	No_change	Ccdc85b
ENSMUSG00000101970	362.035	0.218623	0.128654	1.69932	0.0892591	0.691033	No_change	Chaserr
ENSMUSG00000107283	544.077	-0.195798	0.115165	-1.70015	0.0891021	0.691033	No_change	Mpv17
ENSMUSG00000001323	870.021	-0.196828	0.115858	-1.69887	0.089343	0.691289	No_change	Srr
ENSMUSG00000004035	238.281	0.244999	0.144326	1.69754	0.0895946	0.691343	No_change	Gstm7
ENSMUSG00000014907	902.98	-0.202932	0.119567	-1.69722	0.0896553	0.691343	No_change	Naf1
ENSMUSG00000037999	6084.11	0.186995	0.110172	1.69729	0.0896411	0.691343	No_change	Arap2
ENSMUSG00000041911	59.1742	0.306008	0.180284	1.69737	0.0896271	0.691343	No_change	Dlx1
ENSMUSG00000045038	600.588	0.241157	0.142037	1.69785	0.0895355	0.691343	No_change	Prkce
ENSMUSG00000066637	121.238	0.299357	0.17629	1.69809	0.0894903	0.691343	No_change	Ttc32
ENSMUSG00000019659	618.926	-0.189508	0.1117	-1.69657	0.0897773	0.691504	No_change	Ccdc12
ENSMUSG00000054252	910.21	-0.274302	0.161681	-1.69657	0.0897779	0.691504	No_change	Fgfr3
ENSMUSG00000003992	657.69	-0.209074	0.123407	-1.69418	0.0902304	0.692166	No_change	Ssbp2
ENSMUSG00000020258	35.6662	-0.294842	0.174128	-1.69325	0.0904081	0.692166	No_change	Glyctk
ENSMUSG00000029673	755.897	-0.223909	0.132174	-1.69405	0.0902557	0.692166	No_change	Auts2
ENSMUSG00000029836	8590.36	0.231217	0.136525	1.69359	0.0903429	0.692166	No_change	Cbx3
ENSMUSG00000034171	549.571	-0.244346	0.144287	-1.69348	0.090365	0.692166	No_change	Faah
ENSMUSG00000034334	26.8838	-0.297607	0.175632	-1.69449	0.0901713	0.692166	No_change	Fam151b
ENSMUSG00000038530	62.3517	-0.303575	0.179238	-1.69369	0.0903233	0.692166	No_change	Rgs4
ENSMUSG00000049532	6111.71	-0.179455	0.105905	-1.6945	0.0901705	0.692166	No_change	Sall2
ENSMUSG00000055839	1320.16	-0.18816	0.110965	-1.69567	0.0899493	0.692166	No_change	Elob
ENSMUSG00000068856	1773.56	-0.21852	0.12901	-1.69382	0.0902988	0.692166	No_change	Sf3b4
ENSMUSG00000092341	53522.2	0.285069	0.168365	1.69316	0.0904243	0.692166	No_change	Malat1
ENSMUSG00000029283	1021.33	0.258943	0.153006	1.69237	0.090576	0.692937	No_change	Cdc7
ENSMUSG00000025817	1992.56	0.182303	0.107802	1.6911	0.0908183	0.694009	No_change	Nudt5
ENSMUSG00000028069	686.055	-0.200375	0.118475	-1.69129	0.0907816	0.694009	No_change	Gpatch4
ENSMUSG00000079104	896.771	0.200584	0.118661	1.69039	0.0909534	0.694651	No_change	Prps1l3
ENSMUSG00000070056	1019.14	-0.210063	0.124331	-1.68955	0.091115	0.695494	No_change	Mfhas1
ENSMUSG00000092086	36.841	-0.275807	0.163333	-1.68862	0.0912914	0.696449	No_change	Gm6793
ENSMUSG00000002881	1799.1	0.213947	0.126852	1.68658	0.0916832	0.69695	No_change	Nab1
ENSMUSG00000005142	712.442	-0.211049	0.125042	-1.68782	0.0914459	0.69695	No_change	Man2b1
ENSMUSG00000021143	1022.07	0.252536	0.149746	1.68643	0.0917131	0.69695	No_change	Pacs2
ENSMUSG00000024502	714.358	-0.231911	0.137476	-1.68692	0.0916192	0.69695	No_change	Jakmip2
ENSMUSG00000028041	1011.17	-0.231085	0.13696	-1.68725	0.0915559	0.69695	No_change	Adam15
ENSMUSG00000036686	370.176	-0.245333	0.145476	-1.68641	0.0917161	0.69695	No_change	Cc2d1a
ENSMUSG00000051339	715.87	-0.248585	0.147385	-1.68664	0.0916729	0.69695	No_change	2900026A02Rik
ENSMUSG00000032898	1436.17	-0.169639	0.100634	-1.6857	0.0918541	0.697609	No_change	Fbxo21
ENSMUSG00000000632	743.816	-0.238511	0.141557	-1.68491	0.0920065	0.698376	No_change	Sez6
ENSMUSG00000019471	2400.82	-0.162871	0.0966959	-1.68436	0.0921121	0.698654	No_change	Cdc37
ENSMUSG00000022553	799.732	-0.192777	0.114481	-1.68392	0.0921974	0.698654	No_change	Maf1
ENSMUSG00000040188	743.732	-0.197475	0.117268	-1.68396	0.0921899	0.698654	No_change	Scamp2
ENSMUSG00000047409	497.858	-0.200962	0.119364	-1.68362	0.092256	0.698708	No_change	Ctdspl
ENSMUSG00000029687	3338.78	0.188613	0.112072	1.68297	0.0923809	0.699054	No_change	Ezh2
ENSMUSG00000069014	11672.2	0.207974	0.123585	1.68285	0.0924045	0.699054	No_change	Gm5641
ENSMUSG00000031561	1796.99	-0.295261	0.175523	-1.68218	0.0925342	0.699385	No_change	Tenm3
ENSMUSG00000042129	32.3833	-0.298107	0.177224	-1.68209	0.0925512	0.699385	No_change	Rassf4
ENSMUSG00000040359	977.989	0.200817	0.119413	1.6817	0.0926266	0.699565	No_change	Ufl1
ENSMUSG00000017677	2823.93	0.162853	0.0968761	1.68104	0.0927545	0.699638	No_change	Wsb1
ENSMUSG00000037533	980.714	0.21449	0.127582	1.68119	0.0927251	0.699638	No_change	Rapgef6
ENSMUSG00000038342	618.727	-0.237856	0.141509	-1.68086	0.0927907	0.699638	No_change	Mlxip
ENSMUSG00000032285	138.698	-0.297864	0.177272	-1.68026	0.0929062	0.70012	No_change	Dnaja4
ENSMUSG00000006418	797.887	-0.205846	0.122614	-1.67882	0.0931876	0.700246	No_change	Rnf114
ENSMUSG00000010755	1151.32	-0.189766	0.113222	-1.67606	0.0937265	0.700246	No_change	Cars1
ENSMUSG00000017943	219.141	-0.293086	0.174832	-1.67639	0.0936627	0.700246	No_change	Gdap1l1
ENSMUSG00000021969	1719.98	0.17698	0.105463	1.67813	0.0933219	0.700246	No_change	Zdhhc20
ENSMUSG00000022033	2294.08	0.237018	0.141341	1.67693	0.0935565	0.700246	No_change	Pbk
ENSMUSG00000023832	4637.71	-0.16331	0.0972518	-1.67925	0.0931025	0.700246	No_change	Acat2
ENSMUSG00000031349	3595.66	-0.187119	0.11165	-1.67595	0.0937476	0.700246	No_change	Nsdhl
ENSMUSG00000032966	6378.63	-0.162697	0.0970406	-1.67659	0.0936228	0.700246	No_change	Fkbp1a
ENSMUSG00000034813	1403.18	0.216865	0.129376	1.67624	0.093692	0.700246	No_change	Grip1
ENSMUSG00000036752	4656.54	0.215256	0.128292	1.67785	0.0933759	0.700246	No_change	Tubb4b
ENSMUSG00000047205	812.272	-0.273739	0.163093	-1.67842	0.0932651	0.700246	No_change	Dusp18
ENSMUSG00000057367	552.76	0.232585	0.138776	1.67597	0.0937438	0.700246	No_change	Birc2
ENSMUSG00000060572	127.893	-0.291698	0.173719	-1.67913	0.093126	0.700246	No_change	Mfap2
ENSMUSG00000063698	89.152	0.296665	0.176771	1.67824	0.0933	0.700246	No_change	Sfxn4
ENSMUSG00000073557	1635.93	0.179	0.106735	1.67705	0.093533	0.700246	No_change	Ppp1r12b
ENSMUSG00000097784	22.4845	0.28361	0.169019	1.67798	0.0933513	0.700246	No_change	A430105J06Rik
ENSMUSG00000034868	1291.05	-0.194108	0.115864	-1.6753	0.0938752	0.700814	No_change	Myl12b
ENSMUSG00000090258	41.3783	-0.253471	0.151413	-1.67403	0.0941239	0.702285	No_change	Churc1
ENSMUSG00000036257	1513.5	0.199941	0.119461	1.67369	0.0941916	0.702405	No_change	Pnpla8
ENSMUSG00000006930	845.979	-0.214984	0.128549	-1.6724	0.0944461	0.703217	No_change	Hap1
ENSMUSG00000025921	237.263	0.246888	0.147653	1.67209	0.0945075	0.703217	No_change	Rdh10
ENSMUSG00000037278	1278.75	-0.19768	0.11822	-1.67214	0.0944968	0.703217	No_change	Tmem97
ENSMUSG00000053641	1547.54	-0.179118	0.107093	-1.67254	0.0944171	0.703217	No_change	Dennd4a
ENSMUSG00000030861	914.833	0.211906	0.126785	1.67138	0.0946468	0.703798	No_change	Acadsb
ENSMUSG00000044573	1725	0.226225	0.135391	1.6709	0.0947411	0.703798	No_change	Acp1
ENSMUSG00000094441	266.083	0.274575	0.16431	1.67108	0.0947049	0.703798	No_change	Zfp955a
ENSMUSG00000003549	377.397	-0.239153	0.143268	-1.66927	0.0950643	0.70446	No_change	Ercc1
ENSMUSG00000017412	54.1566	-0.300404	0.180004	-1.66888	0.0951413	0.70446	No_change	Cacnb4
ENSMUSG00000022108	4355.5	-0.190261	0.113962	-1.66951	0.095016	0.70446	No_change	Itm2b
ENSMUSG00000031812	1744.96	-0.184026	0.1102	-1.66992	0.0949359	0.70446	No_change	Map1lc3b
ENSMUSG00000037573	1428.63	0.259817	0.155673	1.66899	0.0951197	0.70446	No_change	Tob1
ENSMUSG00000061046	465.946	-0.216154	0.129445	-1.66986	0.0949475	0.70446	No_change	Haghl
ENSMUSG00000002319	1657.91	-0.209633	0.125713	-1.66755	0.0954047	0.70544	No_change	Ipo4
ENSMUSG00000030960	332.136	0.264616	0.158722	1.66717	0.0954812	0.70544	No_change	Eef1akmt2
ENSMUSG00000033209	1659.5	-0.228237	0.136879	-1.66743	0.0954286	0.70544	No_change	Ttc28
ENSMUSG00000070343	2424.13	0.243527	0.146061	1.6673	0.0954554	0.70544	No_change	Gm10288
ENSMUSG00000026211	758.594	0.249192	0.14952	1.66662	0.0955906	0.705668	No_change	Obsl1
ENSMUSG00000028149	2234.28	-0.186453	0.111971	-1.66519	0.0958757	0.705668	No_change	Rap1gds1
ENSMUSG00000047085	2787.18	-0.211244	0.126844	-1.66538	0.0958374	0.705668	No_change	Lrrc4b
ENSMUSG00000061436	5662.35	-0.192631	0.115681	-1.66519	0.0958752	0.705668	No_change	Hipk2
ENSMUSG00000080896	53.5179	0.300341	0.180261	1.66615	0.095684	0.705668	No_change	Gm14567
ENSMUSG00000096937	30.5785	-0.288113	0.172917	-1.66619	0.0956758	0.705668	No_change	Gm10825
ENSMUSG00000105383	230.815	-0.242643	0.145682	-1.66556	0.0958003	0.705668	No_change
ENSMUSG00000050229	1278.83	0.23857	0.143311	1.6647	0.0959721	0.705995	No_change	Pigm
ENSMUSG00000038279	1502.19	-0.188846	0.113492	-1.66395	0.0961217	0.706331	No_change	Nop2
ENSMUSG00000059146	3281.64	-0.208206	0.125114	-1.66412	0.0960879	0.706331	No_change	Ntrk3
ENSMUSG00000007613	1212.75	0.230259	0.138454	1.66307	0.0962982	0.706506	No_change	Tgfbr1
ENSMUSG00000023921	1042.8	0.259515	0.156072	1.66279	0.0963536	0.706506	No_change	Mmut
ENSMUSG00000046079	754.428	-0.192837	0.115942	-1.66322	0.0962692	0.706506	No_change	Lrrc8d
ENSMUSG00000072066	147.574	0.287422	0.172848	1.66286	0.0963397	0.706506	No_change	Zfp1008
ENSMUSG00000047141	659.651	0.22326	0.134342	1.66188	0.0965378	0.707475	No_change	Zfp654
ENSMUSG00000000355	312.919	0.280635	0.168906	1.66149	0.0966149	0.707552	No_change	Mcts1
ENSMUSG00000028445	275.867	0.263772	0.158774	1.6613	0.0966524	0.707552	No_change	Enho
ENSMUSG00000032846	1039.62	-0.195975	0.118028	-1.66041	0.0968329	0.707729	No_change	Zswim6
ENSMUSG00000034993	1563.87	-0.230177	0.13862	-1.66049	0.0968168	0.707729	No_change	Vat1
ENSMUSG00000039154	60.9665	0.295708	0.178091	1.66043	0.0968287	0.707729	No_change	Shd
ENSMUSG00000001985	818.404	-0.269563	0.162431	-1.65955	0.0970049	0.707815	No_change	Grik3
ENSMUSG00000010608	6520.81	0.231551	0.139553	1.65924	0.0970681	0.707815	No_change	Rbm25
ENSMUSG00000052713	1284.01	-0.226629	0.136623	-1.65879	0.0971572	0.707815	No_change	Zfp608
ENSMUSG00000056698	268.973	-0.228109	0.137507	-1.65889	0.0971371	0.707815	No_change	Elmod3
ENSMUSG00000068882	5305.82	0.230965	0.139129	1.66008	0.0968982	0.707815	No_change	Ssb
ENSMUSG00000070871	1584.48	0.244722	0.147445	1.65976	0.0969634	0.707815	No_change	Ccnyl1
ENSMUSG00000022974	1678.75	0.188234	0.113676	1.65588	0.0977455	0.710517	No_change	Paxbp1
ENSMUSG00000026475	195.721	0.298303	0.180279	1.65468	0.0979904	0.710517	No_change	Rgs16
ENSMUSG00000030020	331.658	-0.25327	0.153067	-1.65463	0.0979988	0.710517	No_change	Prickle2
ENSMUSG00000037905	2420.65	-0.203896	0.12317	-1.6554	0.0978436	0.710517	No_change	Bri3bp
ENSMUSG00000040490	31.0073	-0.268084	0.161935	-1.6555	0.0978233	0.710517	No_change	Lrfn2
ENSMUSG00000049321	499.956	0.20478	0.123724	1.65514	0.0978957	0.710517	No_change	Zfp2
ENSMUSG00000066880	890.591	0.222718	0.134602	1.65464	0.097998	0.710517	No_change	Zfp617
ENSMUSG00000068739	2407.6	-0.156908	0.0948272	-1.65467	0.0979911	0.710517	No_change	Sars1
ENSMUSG00000074862	66.7909	0.293437	0.177278	1.65524	0.0978761	0.710517	No_change	BC025920
ENSMUSG00000025019	463.743	0.218721	0.132249	1.65386	0.098156	0.71052	No_change	Lcor
ENSMUSG00000029577	2083.75	-0.193701	0.117115	-1.65394	0.0981398	0.71052	No_change	Ube3b
ENSMUSG00000040123	694.54	0.196793	0.118967	1.65419	0.0980899	0.71052	No_change	Zmym5
ENSMUSG00000021701	3232.78	0.197942	0.119738	1.65312	0.0983063	0.711229	No_change	Plk2
ENSMUSG00000043753	56.1214	-0.281027	0.170077	-1.65235	0.0984625	0.711891	No_change	Dmrta1
ENSMUSG00000109771	24.3774	0.284296	0.172076	1.65216	0.0985026	0.711891	No_change	Gm35315
ENSMUSG00000015839	2387.09	0.202977	0.122986	1.65041	0.0988587	0.713705	No_change	Nfe2l2
ENSMUSG00000030330	720.052	-0.222455	0.134786	-1.65043	0.0988553	0.713705	No_change	Ing4
ENSMUSG00000028576	791.828	0.226572	0.137384	1.64918	0.09911	0.714105	No_change	Ift74
ENSMUSG00000039157	1047.4	-0.207454	0.125797	-1.64911	0.0991244	0.714105	No_change	Eeig1
ENSMUSG00000070319	1835.14	-0.163193	0.098951	-1.64923	0.0991003	0.714105	No_change	Eif3g
ENSMUSG00000085438	4569.72	0.177651	0.107685	1.64973	0.0989973	0.714105	No_change	Oip5os1
ENSMUSG00000054737	216.275	0.239949	0.145545	1.64863	0.0992235	0.714441	No_change	Zfp182
ENSMUSG00000109179	20.9117	0.265635	0.161189	1.64797	0.099359	0.715038	No_change	Wdr97
ENSMUSG00000034575	985.143	-0.194356	0.118018	-1.64684	0.0995909	0.715569	No_change	Tent4a
ENSMUSG00000040249	6747.1	-0.272349	0.165357	-1.64704	0.0995492	0.715569	No_change	Lrp1
ENSMUSG00000061119	741.437	0.213308	0.129502	1.64714	0.0995293	0.715569	No_change	Prcp
ENSMUSG00000026341	8421.31	0.205884	0.125038	1.64657	0.0996459	0.715586	No_change	Actr3
ENSMUSG00000007850	10085.6	0.207031	0.12588	1.64467	0.100037	0.715747	No_change	Hnrnph1
ENSMUSG00000025766	268.922	0.270058	0.164191	1.64478	0.100016	0.715747	No_change	D3Ertd751e
ENSMUSG00000026393	2165.43	0.216483	0.131612	1.64486	0.0999995	0.715747	No_change	Nek7
ENSMUSG00000027782	2577.54	0.168671	0.102513	1.64536	0.0998954	0.715747	No_change	Kpna4
ENSMUSG00000039246	126.077	0.277359	0.168516	1.64589	0.0997866	0.715747	No_change	Lyplal1
ENSMUSG00000055452	94.392	-0.288046	0.174976	-1.6462	0.099722	0.715747	No_change	Gm7353
ENSMUSG00000068373	23.465	-0.269896	0.16406	-1.64511	0.0999481	0.715747	No_change	D430041D05Rik
ENSMUSG00000022119	2329.6	0.193837	0.11796	1.64325	0.100331	0.715966	No_change	Rbm26
ENSMUSG00000026309	1064.23	0.217433	0.132283	1.64369	0.10024	0.715966	No_change	Ilkap
ENSMUSG00000038967	283.804	-0.273681	0.166547	-1.64327	0.100328	0.715966	No_change	Pdk2
ENSMUSG00000047248	1941.32	-0.175233	0.106616	-1.64358	0.100263	0.715966	No_change	C2cd3
ENSMUSG00000105881	59.5555	0.296256	0.180274	1.64336	0.100308	0.715966	No_change
ENSMUSG00000024976	1656.47	0.170693	0.103949	1.64209	0.10057	0.716545	No_change	Shoc2
ENSMUSG00000033159	550.079	0.217916	0.132683	1.64238	0.100512	0.716545	No_change	Cnppd1
ENSMUSG00000073910	282.798	0.224938	0.136979	1.64213	0.100563	0.716545	No_change	Mob3b
ENSMUSG00000024121	3291.04	-0.218525	0.133154	-1.64115	0.100766	0.717563	No_change	Atp6v0c
ENSMUSG00000002052	4348.96	-0.164703	0.100456	-1.63955	0.101098	0.717629	No_change	Supt6
ENSMUSG00000002372	1645.7	-0.179298	0.109357	-1.63956	0.101096	0.717629	No_change	Ranbp3
ENSMUSG00000020463	2076.25	0.187962	0.114658	1.63933	0.101145	0.717629	No_change	Ppp4r3b
ENSMUSG00000026627	490.506	0.213419	0.130114	1.64025	0.100953	0.717629	No_change	Pacc1
ENSMUSG00000031860	85.5695	0.290417	0.177145	1.63943	0.101124	0.717629	No_change	Pbx4
ENSMUSG00000034384	23.9884	-0.190591	0.116224	-1.63986	0.101033	0.717629	No_change	Barhl2
ENSMUSG00000058192	351.4	0.23069	0.140659	1.64007	0.100991	0.717629	No_change	Zfp846
ENSMUSG00000004393	783.413	-0.181472	0.111004	-1.63482	0.102087	0.718746	No_change	Ddx56
ENSMUSG00000006498	5010.63	-0.168347	0.102994	-1.63453	0.102148	0.718746	No_change	Ptbp1
ENSMUSG00000007050	798.777	-0.215796	0.132018	-1.63459	0.102135	0.718746	No_change	Lsm2
ENSMUSG00000021040	729.138	0.248498	0.151791	1.63711	0.101607	0.718746	No_change	Slirp
ENSMUSG00000022629	726.51	0.260559	0.159126	1.63743	0.10154	0.718746	No_change	Kif21a
ENSMUSG00000027247	1419.44	-0.215721	0.131886	-1.63566	0.101911	0.718746	No_change	Arhgap1
ENSMUSG00000030823	166.772	-0.247894	0.151642	-1.63473	0.102105	0.718746	No_change	Zfp747l1
ENSMUSG00000031480	69.6926	0.294535	0.180109	1.63531	0.101984	0.718746	No_change	Thsd1
ENSMUSG00000032649	493.453	0.292534	0.178757	1.63649	0.101737	0.718746	No_change	Colgalt2
ENSMUSG00000033460	174.273	0.287378	0.175785	1.63482	0.102086	0.718746	No_change	Armcx1
ENSMUSG00000034379	44.884	-0.294938	0.180143	-1.63724	0.101581	0.718746	No_change	Wdr5b
ENSMUSG00000035900	850.827	-0.206451	0.126306	-1.63452	0.102149	0.718746	No_change	Gramd4
ENSMUSG00000039747	156.553	0.264962	0.161842	1.63716	0.101596	0.718746	No_change	Orai2
ENSMUSG00000041161	201.234	-0.248451	0.1518	-1.6367	0.101693	0.718746	No_change	Otud3
ENSMUSG00000056596	48.476	-0.29415	0.179893	-1.63514	0.10202	0.718746	No_change	Trnp1
ENSMUSG00000059316	831.177	-0.171545	0.104792	-1.637	0.10163	0.718746	No_change	Slc27a4
ENSMUSG00000022552	333.459	-0.254202	0.155589	-1.6338	0.1023	0.71887	No_change	Sharpin
ENSMUSG00000032376	1120.48	-0.185074	0.113283	-1.63373	0.102315	0.71887	No_change	Usp3
ENSMUSG00000033902	493.945	0.293502	0.179729	1.63303	0.102464	0.71887	No_change	Mapkbp1
ENSMUSG00000034902	1737.55	-0.200213	0.12261	-1.63293	0.102484	0.71887	No_change	Pip5k1c
ENSMUSG00000037826	321.712	0.224973	0.137771	1.63295	0.102479	0.71887	No_change	Ppm1k
ENSMUSG00000093574	95.8658	-0.286801	0.175608	-1.63319	0.10243	0.71887	No_change
ENSMUSG00000002332	840.653	-0.17502	0.10768	-1.62537	0.104084	0.71894	No_change	Dhrs1
ENSMUSG00000003778	2789.45	0.196308	0.120402	1.63044	0.103008	0.71894	No_change	Brd8
ENSMUSG00000003809	508.455	0.22601	0.139072	1.62513	0.104134	0.71894	No_change	Gcdh
ENSMUSG00000020464	1130.47	0.244166	0.150212	1.62547	0.104062	0.71894	No_change	Pnpt1
ENSMUSG00000020828	166.542	-0.257247	0.15794	-1.62876	0.103364	0.71894	No_change	Pld2
ENSMUSG00000022074	419.684	0.280983	0.172701	1.62699	0.103739	0.71894	No_change	Tnfrsf10b
ENSMUSG00000022500	643.449	-0.234141	0.143773	-1.62855	0.103409	0.71894	No_change	Litaf
ENSMUSG00000022863	261.63	-0.264506	0.162615	-1.62658	0.103826	0.71894	No_change	Btg3
ENSMUSG00000022957	3227.11	-0.165989	0.101717	-1.63187	0.102707	0.71894	No_change	Itsn1
ENSMUSG00000025795	4132.33	0.160241	0.098277	1.63051	0.102995	0.71894	No_change	Rassf3
ENSMUSG00000025875	62.4141	0.277372	0.170596	1.6259	0.103972	0.71894	No_change	Tspan17
ENSMUSG00000028152	1860.54	-0.257004	0.157993	-1.62668	0.103804	0.71894	No_change	Tspan5
ENSMUSG00000028194	6188.56	-0.174797	0.107549	-1.62528	0.104104	0.71894	No_change	Ddah1
ENSMUSG00000031119	528.617	0.22536	0.138545	1.62663	0.103816	0.71894	No_change	Gpc4
ENSMUSG00000032265	211.558	-0.271838	0.166648	-1.63121	0.102847	0.71894	No_change	Tent5a
ENSMUSG00000034349	4079.29	0.235353	0.144385	1.63003	0.103095	0.71894	No_change	Smc4
ENSMUSG00000038502	2503.13	-0.198655	0.121861	-1.63018	0.103063	0.71894	No_change	Ptov1
ENSMUSG00000039195	252.628	-0.264952	0.162905	-1.62642	0.10386	0.71894	No_change	Bbln
ENSMUSG00000039852	3243.87	-0.206519	0.126726	-1.62965	0.103176	0.71894	No_change	Rere
ENSMUSG00000039911	162.826	0.278817	0.171444	1.62628	0.103889	0.71894	No_change	Spsb1
ENSMUSG00000040761	3419.49	-0.201448	0.123659	-1.62906	0.1033	0.71894	No_change	Spen
ENSMUSG00000042846	414.769	-0.223571	0.137306	-1.62827	0.103468	0.71894	No_change	Lrrtm3
ENSMUSG00000043733	4922.61	-0.156333	0.0961703	-1.62558	0.104038	0.71894	No_change	Ptpn11
ENSMUSG00000045671	2961.71	-0.169639	0.104096	-1.62965	0.103176	0.71894	No_change	Spred2
ENSMUSG00000047921	731.028	-0.201814	0.12417	-1.6253	0.104098	0.71894	No_change	Trappc9
ENSMUSG00000053347	335.373	0.252007	0.15504	1.62543	0.10407	0.71894	No_change	Zfp943
ENSMUSG00000059669	330.184	0.234794	0.144472	1.62518	0.104123	0.71894	No_change	Taf1b
ENSMUSG00000070420	192.673	-0.246703	0.151495	-1.62845	0.103429	0.71894	No_change	Zscan25
ENSMUSG00000097410	28.4643	0.266966	0.163678	1.63105	0.10288	0.71894	No_change
ENSMUSG00000097649	173.121	0.264751	0.162264	1.6316	0.102763	0.71894	No_change	Gm10561
ENSMUSG00000102559	41.1189	0.289812	0.177688	1.63102	0.102886	0.71894	No_change	Gm37570
ENSMUSG00000096995	88.9017	-0.290169	0.178585	-1.62482	0.104201	0.719036	No_change	2810029C07Rik
ENSMUSG00000037674	4861.49	0.201605	0.124108	1.62443	0.104284	0.71924	No_change	Rfx7
ENSMUSG00000022228	1066.58	0.175609	0.108175	1.62338	0.104508	0.720422	No_change	Zscan26
ENSMUSG00000000131	2441.84	-0.176849	0.108974	-1.62285	0.104621	0.720831	No_change	Xpo6
ENSMUSG00000007379	181.007	0.280508	0.17288	1.62257	0.104682	0.720877	No_change	Dennd2c
ENSMUSG00000050965	1182.15	-0.201097	0.123956	-1.62233	0.104733	0.720877	No_change	Prkca
ENSMUSG00000002083	230.06	0.289773	0.178747	1.62114	0.104989	0.720889	No_change	Bbc3
ENSMUSG00000019302	3040.7	-0.182693	0.112672	-1.62147	0.104917	0.720889	No_change	Atp6v0a1
ENSMUSG00000019849	2836.59	-0.171963	0.106079	-1.62108	0.105	0.720889	No_change	Prep
ENSMUSG00000027423	3688.86	0.20843	0.128504	1.62198	0.104808	0.720889	No_change	Snx5
ENSMUSG00000097280	126.081	-0.292251	0.18025	-1.62136	0.10494	0.720889	No_change	AI849053
ENSMUSG00000025935	3168.85	0.198309	0.122446	1.61956	0.105326	0.722633	No_change	Tram1
ENSMUSG00000026353	2858.58	0.196898	0.121603	1.61919	0.105406	0.722633	No_change	Ubxn4
ENSMUSG00000028433	2617.75	-0.187204	0.115659	-1.61858	0.105537	0.722633	No_change	Ubap2
ENSMUSG00000039683	457.595	0.230546	0.142431	1.61865	0.105523	0.722633	No_change	Sdk1
ENSMUSG00000048458	10444.4	-0.172649	0.106644	-1.61892	0.105463	0.722633	No_change	Inka2
ENSMUSG00000073802	260.076	-0.282863	0.174778	-1.61841	0.105573	0.722633	No_change	Cdkn2b
ENSMUSG00000030691	3215.63	-0.190522	0.117763	-1.61784	0.105696	0.72311	No_change	Fchsd2
ENSMUSG00000015776	769.296	-0.195815	0.121239	-1.61511	0.106286	0.723251	No_change	Med22
ENSMUSG00000019899	35.5077	-0.262323	0.162407	-1.61522	0.106262	0.723251	No_change	Lama2
ENSMUSG00000022052	3069.26	-0.18506	0.114455	-1.61688	0.105904	0.723251	No_change	Ppp2r2a
ENSMUSG00000025823	4393.03	0.145555	0.0900458	1.61646	0.105995	0.723251	No_change	Pdia4
ENSMUSG00000025911	249.796	0.257301	0.15934	1.61479	0.106355	0.723251	No_change	Adhfe1
ENSMUSG00000027763	2656.63	0.187217	0.115988	1.61411	0.106504	0.723251	No_change	Mbnl1
ENSMUSG00000028389	366.6	0.221321	0.137052	1.61487	0.106339	0.723251	No_change	Zfp37
ENSMUSG00000030168	2570.32	-0.172993	0.107135	-1.61471	0.106373	0.723251	No_change	Adipor2
ENSMUSG00000031451	1995.26	0.275165	0.170166	1.61704	0.10587	0.723251	No_change	Gas6
ENSMUSG00000031988	2129.69	-0.161968	0.100271	-1.6153	0.106246	0.723251	No_change	Vps26b
ENSMUSG00000042109	153.355	-0.287888	0.178363	-1.61406	0.106515	0.723251	No_change	Csdc2
ENSMUSG00000047036	1401.53	0.193982	0.120168	1.61425	0.106474	0.723251	No_change	Zfp445
[truncated: 46,797 more rows]

## Sheet: Table S2
Supplementary Table 3 compareCluster_GOs_Fig2D
geneID	Cluster	ID	Description	GeneRatio	BgRatio	pvalue	p.adjust	qvalue	Count	gene_symbol
ENSMUSG00000024521/ENSMUSG00000026048/ENSMUSG00000028211/ENSMUSG00000030641/ENSMUSG00000026082/ENSMUSG00000021668	UP	GO:0009411	response to UV	1967-06-01	160/23040	7.1807e-06	0.00878199	0.00719582	6	Pmaip1/Ercc5/Trp53inp1/Ddias/Rev1/Polk
ENSMUSG00000024521/ENSMUSG00000030641/ENSMUSG00000020184/ENSMUSG00000024778/ENSMUSG00000054387/ENSMUSG00000039239/ENSMUSG00000025907/ENSMUSG00000023150	UP	GO:2001233	regulation of apoptotic signaling pathway	1967-08-01	435/23040	3.72703e-05	0.0139224	0.0114078	8	Pmaip1/Ddias/Mdm2/Fas/Mdm4/Tgfb2/Rb1cc1/Ivns1abp
ENSMUSG00000020184/ENSMUSG00000054387/ENSMUSG00000039239	UP	GO:0003283	atrial septum development	1967-03-01	24/23040	4.55354e-05	0.0139224	0.0114078	3	Mdm2/Mdm4/Tgfb2
ENSMUSG00000024521/ENSMUSG00000026094/ENSMUSG00000030641	UP	GO:2000269	regulation of fibroblast apoptotic process	1967-03-01	24/23040	4.55354e-05	0.0139224	0.0114078	3	Pmaip1/Stk17b/Ddias
ENSMUSG00000020184/ENSMUSG00000054387/ENSMUSG00000039239	UP	GO:0003181	atrioventricular valve morphogenesis	1967-03-01	26/23040	5.82511e-05	0.0142482	0.0116748	3	Mdm2/Mdm4/Tgfb2
ENSMUSG00000020184/ENSMUSG00000054387/ENSMUSG00000039239	UP	GO:0003171	atrioventricular valve development	1967-03-01	30/23040	9.02076e-05	0.0157606	0.0129139	3	Mdm2/Mdm4/Tgfb2
ENSMUSG00000024521/ENSMUSG00000026094/ENSMUSG00000030641	UP	GO:0044346	fibroblast apoptotic process	1967-03-01	30/23040	9.02076e-05	0.0157606	0.0129139	3	Pmaip1/Stk17b/Ddias
ENSMUSG00000024521/ENSMUSG00000020184/ENSMUSG00000054387/ENSMUSG00000034457	UP	GO:0072332	intrinsic apoptotic signaling pathway by p53 class mediator	1967-04-01	95/23040	0.000170399	0.0219124	0.0179547	4	Pmaip1/Mdm2/Mdm4/Eda2r
ENSMUSG00000026478/ENSMUSG00000039239/ENSMUSG00000026185	UP	GO:0031069	hair follicle morphogenesis	1967-03-01	38/23040	0.000184345	0.0219124	0.0179547	3	Lamc1/Tgfb2/Igfbp5
ENSMUSG00000020184/ENSMUSG00000026604/ENSMUSG00000026667	UP	GO:0046825	regulation of protein export from nucleus	1967-03-01	38/23040	0.000184345	0.0219124	0.0179547	3	Mdm2/Ptpn14/Uhmk1
ENSMUSG00000020184/ENSMUSG00000054387/ENSMUSG00000039239	UP	GO:0003203	endocardial cushion morphogenesis	1967-03-01	39/23040	0.000199292	0.0219124	0.0179547	3	Mdm2/Mdm4/Tgfb2
ENSMUSG00000020184/ENSMUSG00000054387/ENSMUSG00000039239	UP	GO:0003230	cardiac atrium development	1967-03-01	40/23040	0.000215004	0.0219124	0.0179547	3	Mdm2/Mdm4/Tgfb2
ENSMUSG00000024521/ENSMUSG00000030641/ENSMUSG00000020184/ENSMUSG00000054387/ENSMUSG00000023150	UP	GO:2001242	regulation of intrinsic apoptotic signaling pathway	1967-05-01	194/23040	0.000254269	0.0237388	0.0194512	5	Pmaip1/Ddias/Mdm2/Mdm4/Ivns1abp
ENSMUSG00000026478/ENSMUSG00000039239/ENSMUSG00000026185	UP	GO:0048730	epidermis morphogenesis	1967-03-01	44/23040	0.000285824	0.0237388	0.0194512	3	Lamc1/Tgfb2/Igfbp5
ENSMUSG00000030641/ENSMUSG00000020184/ENSMUSG00000054387/ENSMUSG00000023150	UP	GO:2001243	negative regulation of intrinsic apoptotic signaling pathway	1967-04-01	110/23040	0.000299078	0.0237388	0.0194512	4	Ddias/Mdm2/Mdm4/Ivns1abp
ENSMUSG00000024521/ENSMUSG00000026048/ENSMUSG00000028211/ENSMUSG00000030641/ENSMUSG00000020184/ENSMUSG00000026082/ENSMUSG00000021668	UP	GO:0009314	response to radiation	1967-07-01	446/23040	0.000310565	0.0237388	0.0194512	7	Pmaip1/Ercc5/Trp53inp1/Ddias/Mdm2/Rev1/Polk
ENSMUSG00000026082/ENSMUSG00000021668	UP	GO:0042276	error-prone translesion synthesis	1967-02-01	10/23040	0.000369274	0.0250901	0.0205584	2	Rev1/Polk
ENSMUSG00000028211/ENSMUSG00000030641	UP	GO:0071447	cellular response to hydroperoxide	1967-02-01	10/23040	0.000369274	0.0250901	0.0205584	2	Trp53inp1/Ddias
ENSMUSG00000024521/ENSMUSG00000026048/ENSMUSG00000028211/ENSMUSG00000030641/ENSMUSG00000026082/ENSMUSG00000021668	UP	GO:0009416	response to light stimulus	1967-06-01	332/23040	0.000407855	0.0260774	0.0213674	6	Pmaip1/Ercc5/Trp53inp1/Ddias/Rev1/Polk
ENSMUSG00000024521/ENSMUSG00000030641/ENSMUSG00000020184/ENSMUSG00000054387/ENSMUSG00000034457/ENSMUSG00000023150	UP	GO:0097193	intrinsic apoptotic signaling pathway	1967-06-01	337/23040	0.000441407	0.0260774	0.0213674	6	Pmaip1/Ddias/Mdm2/Mdm4/Eda2r/Ivns1abp
ENSMUSG00000032883/ENSMUSG00000025903	UP	GO:0042996	regulation of Golgi to plasma membrane protein transport	1967-02-01	11/23040	0.000450487	0.0260774	0.0213674	2	Acsl3/Lypla1
ENSMUSG00000020184/ENSMUSG00000054387/ENSMUSG00000039239	UP	GO:0003197	endocardial cushion development	1967-03-01	52/23040	0.000469094	0.0260774	0.0213674	3	Mdm2/Mdm4/Tgfb2
ENSMUSG00000020184/ENSMUSG00000054387/ENSMUSG00000039239	UP	GO:0003179	heart valve morphogenesis	1967-03-01	54/23040	0.000524309	0.0278796	0.022844	3	Mdm2/Mdm4/Tgfb2
ENSMUSG00000024521/ENSMUSG00000024778/ENSMUSG00000039239	UP	GO:0043029	T cell homeostasis	1967-03-01	55/23040	0.000553409	0.0282008	0.0231072	3	Pmaip1/Fas/Tgfb2
ENSMUSG00000020184/ENSMUSG00000054387/ENSMUSG00000039239	UP	GO:0072132	mesenchyme morphogenesis	1967-03-01	56/23040	0.000583522	0.0285459	0.02339	3	Mdm2/Mdm4/Tgfb2
ENSMUSG00000024521/ENSMUSG00000026094	UP	GO:2000271	positive regulation of fibroblast apoptotic process	1967-02-01	13/23040	0.000636476	0.0299389	0.0245314	2	Pmaip1/Stk17b
ENSMUSG00000024778/ENSMUSG00000039239	UP	GO:0006924	activation-induced cell death of T cells	1967-02-01	14/23040	0.000741162	0.0335719	0.0275082	2	Fas/Tgfb2
ENSMUSG00000030641/ENSMUSG00000020184/ENSMUSG00000054387/ENSMUSG00000025907/ENSMUSG00000023150	UP	GO:2001234	negative regulation of apoptotic signaling pathway	1967-05-01	252/23040	0.000836252	0.0359976	0.0294958	5	Ddias/Mdm2/Mdm4/Rb1cc1/Ivns1abp
ENSMUSG00000050565/ENSMUSG00000026466	UP	GO:0090435	protein localization to nuclear envelope	1967-02-01	15/23040	0.000853582	0.0359976	0.0294958	2	Tor1aip2/Tor1aip1
ENSMUSG00000020184/ENSMUSG00000054387/ENSMUSG00000039239	UP	GO:0003170	heart valve development	1967-03-01	66/23040	0.000943512	0.0384638	0.0315166	3	Mdm2/Mdm4/Tgfb2
ENSMUSG00000020184/ENSMUSG00000026604/ENSMUSG00000026667	UP	GO:0006611	protein export from nucleus	1967-03-01	68/23040	0.00102905	0.0405979	0.0332652	3	Mdm2/Ptpn14/Uhmk1
ENSMUSG00000022055/ENSMUSG00000021662/ENSMUSG00000034336	DOWN	GO:0060052	neurofilament cytoskeleton organization	1943-03-01	11/23040	9.88708e-07	0.00104704	0.000793048	3	Nefl/Arhgef28/Ina
ENSMUSG00000030342/ENSMUSG00000020950/ENSMUSG00000104318/ENSMUSG00000031028/ENSMUSG00000023473	DOWN	GO:0008037	cell recognition	1943-05-01	160/23040	1.17988e-05	0.00624745	0.00473193	5	Cd9/Foxg1/Pcdha7/Tub/Celsr3
ENSMUSG00000104318/ENSMUSG00000031385/ENSMUSG00000022790/ENSMUSG00000023473	DOWN	GO:0007156	homophilic cell adhesion via plasma membrane adhesion molecules	1943-04-01	110/23040	5.2582e-05	0.0185615	0.0140588	4	Pcdha7/Plxnb3/Igsf11/Celsr3

## Sheet: Table S3
Supplementary Table 2 DESeq2_SRR2_D_vs_wt_D_Fig2E
Genes	BaseMean	log2FC	StdErr	Wald.Stats	P.value	P.adj	Change_in_SRR2	gene_symbol
ENSMUSG00000034853	206.055	-1.63752	0.196338	-8.34031	7.4093e-17	1.15578e-13	DOWN	Acot11
ENSMUSG00000051111	704.743	-1.506	0.168939	-8.91449	4.90086e-19	1.52897e-15	DOWN	Sv2c
ENSMUSG00000059003	56.0155	-1.34929	0.195768	-6.89228	5.49066e-12	2.76287e-09	DOWN	Grin2a
ENSMUSG00000100944	28.0207	-1.31702	0.192715	-6.83405	8.25528e-12	4.02419e-09	DOWN	Gm28900
ENSMUSG00000054477	271.85	-1.20507	0.177018	-6.80762	9.92285e-12	4.6905e-09	DOWN	Kcnn2
ENSMUSG00000053702	2204.35	-1.19867	0.143402	-8.35885	6.33333e-17	1.09771e-13	DOWN	Nebl
ENSMUSG00000022309	241.297	-1.1922	0.150423	-7.92566	2.2693e-15	2.65648e-12	DOWN	Angpt1
ENSMUSG00000003974	438.187	-1.14022	0.152978	-7.45348	9.09119e-14	7.46386e-11	DOWN	Grm3
ENSMUSG00000060988	38.5104	-1.12269	0.199962	-5.61452	1.97107e-08	3.57519e-06	DOWN	Galnt13
ENSMUSG00000035547	933.535	-1.09696	0.158168	-6.9354	4.05088e-12	2.17895e-09	DOWN	Capn5
ENSMUSG00000040605	106.605	-1.07552	0.176113	-6.10696	1.01547e-09	3.04622e-07	DOWN	Bace2
ENSMUSG00000044303	762.444	-1.06509	0.183322	-5.80996	6.24868e-09	1.28254e-06	DOWN	Cdkn2a
ENSMUSG00000070610	34.2719	-1.047	0.200285	-5.22757	1.71752e-07	2.03727e-05	DOWN	Gm13127
ENSMUSG00000032648	202.026	-1.03429	0.153259	-6.74867	1.49208e-11	6.84559e-09	DOWN	Pygm
ENSMUSG00000102692	388.957	-1.02438	0.185752	-5.51476	3.4925e-08	5.79569e-06	DOWN	Dchs2
ENSMUSG00000034098	216.636	-1.009	0.165842	-6.0841	1.1715e-09	3.33153e-07	DOWN	Fstl5
ENSMUSG00000000632	2667.14	-0.994621	0.173249	-5.741	9.41207e-09	1.85847e-06	DOWN	Sez6
ENSMUSG00000078126	295.719	-0.99426	0.133279	-7.46	8.65196e-14	7.46386e-11	DOWN	Rpl23a-ps3
ENSMUSG00000025537	136.705	-0.985141	0.185977	-5.29712	1.17645e-07	1.50422e-05	DOWN	Phkg1
ENSMUSG00000031980	221.844	-0.983929	0.199959	-4.92065	8.62589e-07	7.94414e-05	DOWN	Agt
ENSMUSG00000027570	285.851	-0.971906	0.195824	-4.96315	6.93579e-07	6.76197e-05	DOWN	Col9a3
ENSMUSG00000015090	180.713	-0.951227	0.198636	-4.7888	1.67784e-06	0.000131521	DOWN	Ptgds
ENSMUSG00000020524	96.7737	-0.93599	0.200001	-4.67994	2.86963e-06	0.000207238	DOWN	Gria1
ENSMUSG00000039601	177.642	-0.933589	0.161196	-5.79162	6.97101e-09	1.41009e-06	DOWN	Rcan2
ENSMUSG00000046182	163.799	-0.929511	0.199187	-4.66653	3.06333e-06	0.000215247	DOWN	Gsg1l
ENSMUSG00000016256	297.18	-0.924344	0.198588	-4.65457	3.24659e-06	0.000225082	DOWN	Ctsz
ENSMUSG00000038244	136.976	-0.914238	0.167751	-5.44997	5.03784e-08	8.01891e-06	DOWN	Mical2
ENSMUSG00000090258	45.601	-0.908499	0.199996	-4.54258	5.55692e-06	0.000352367	DOWN	Churc1
ENSMUSG00000015533	152.381	-0.898568	0.185272	-4.85	1.23463e-06	0.000106404	DOWN	Itga2
ENSMUSG00000021573	440.08	-0.878711	0.117691	-7.46625	8.25105e-14	7.46386e-11	DOWN	Tppp
ENSMUSG00000074892	52.7441	-0.877585	0.200121	-4.38528	1.15839e-05	0.000612532	DOWN	B3galt5
ENSMUSG00000029310	986.135	-0.876702	0.096222	-9.11125	8.14383e-20	4.23452e-16	DOWN	Nudt9
ENSMUSG00000084830	111.34	-0.875981	0.197761	-4.42949	9.44546e-06	0.000524341	DOWN	Gm14539
ENSMUSG00000028373	492.64	-0.874736	0.165555	-5.28366	1.26631e-07	1.58026e-05	DOWN	Astn2
ENSMUSG00000034981	77.4007	-0.874391	0.192412	-4.54438	5.50973e-06	0.000351556	DOWN	Parm1
ENSMUSG00000064080	76.3916	-0.867935	0.200238	-4.33452	1.46079e-05	0.00074467	DOWN	Fbln2
ENSMUSG00000033066	222.602	-0.867305	0.192129	-4.51417	6.35637e-06	0.000390366	DOWN	Gas7
ENSMUSG00000028289	123.9	-0.862786	0.194969	-4.42524	9.63352e-06	0.000531001	DOWN	Epha7
ENSMUSG00000034336	152.229	-0.862507	0.199358	-4.32644	1.51542e-05	0.000760097	DOWN	Ina
ENSMUSG00000062210	347.242	-0.857595	0.167657	-5.11518	3.13434e-07	3.34881e-05	DOWN	Tnfaip8
ENSMUSG00000034771	38.3385	-0.857174	0.199585	-4.29478	1.74864e-05	0.000852773	DOWN	Tle2
ENSMUSG00000075391	105.282	-0.852264	0.195925	-4.34996	1.36165e-05	0.000701002	DOWN	Glo1-ps
ENSMUSG00000017493	252.028	-0.847616	0.168306	-5.03615	4.75e-07	4.84283e-05	DOWN	Igfbp4
ENSMUSG00000032452	172.746	-0.842044	0.181452	-4.6406	3.47399e-06	0.000239782	DOWN	Clstn2
ENSMUSG00000096508	53.904	-0.838628	0.197478	-4.2467	2.16945e-05	0.00101931	DOWN	Pramel3b
ENSMUSG00000039809	1568.57	-0.83462	0.18175	-4.59214	4.38724e-06	0.000293719	DOWN	Gabbr2
ENSMUSG00000041261	100.854	-0.834253	0.199098	-4.19016	2.78752e-05	0.0012353	DOWN	Car8
ENSMUSG00000063239	184.985	-0.827508	0.20032	-4.13093	3.61305e-05	0.00151505	DOWN	Grm4
ENSMUSG00000089798	24.9266	-0.825003	0.197203	-4.18351	2.87038e-05	0.00126127	DOWN	1700028K03Rik
ENSMUSG00000019899	393.684	-0.820755	0.195031	-4.20834	2.57257e-05	0.00118028	DOWN	Lama2
ENSMUSG00000078881	368.879	-0.820314	0.15478	-5.29988	1.15881e-07	1.49391e-05	DOWN	Gm14434
ENSMUSG00000007655	129.808	-0.806902	0.200298	-4.0285	5.61338e-05	0.00212909	DOWN	Cav1
ENSMUSG00000033022	180.505	-0.798535	0.196244	-4.06909	4.71972e-05	0.00184982	DOWN	Cdo1
ENSMUSG00000091387	133.792	-0.796908	0.178349	-4.46826	7.88585e-06	0.000457964	DOWN	Gcnt4
ENSMUSG00000056966	2847.18	-0.791774	0.200187	-3.95517	7.64805e-05	0.00273628	DOWN	Gjc3
ENSMUSG00000033342	251.437	-0.788465	0.127442	-6.18683	6.13852e-10	1.99489e-07	DOWN	Plppr5
ENSMUSG00000024371	107.514	-0.787666	0.176872	-4.4533	8.45607e-06	0.000483173	DOWN	C2
ENSMUSG00000020140	144.948	-0.787117	0.173224	-4.54393	5.52159e-06	0.000351556	DOWN	Lgr5
ENSMUSG00000021662	94.4229	-0.787085	0.192167	-4.09584	4.20647e-05	0.00169883	DOWN	Arhgef28
ENSMUSG00000024642	1393.62	-0.781834	0.0987223	-7.91953	2.38417e-15	2.65648e-12	DOWN	Tle4
ENSMUSG00000086386	120.052	-0.777977	0.182522	-4.26237	2.02271e-05	0.000964899	DOWN	Gm12108
ENSMUSG00000027858	82.1246	-0.773519	0.188534	-4.10281	4.08159e-05	0.00166237	DOWN	Tspan2
ENSMUSG00000034156	285.562	-0.764787	0.196376	-3.89449	9.8405e-05	0.003337	DOWN	Tspoap1
ENSMUSG00000029120	79.806	-0.757892	0.199892	-3.7915	0.000149738	0.00467154	DOWN	Ppp2r2c
ENSMUSG00000049252	890.856	-0.753191	0.142447	-5.28751	1.23994e-07	1.55983e-05	DOWN	Lrp1b
ENSMUSG00000093910	47.5146	-0.752924	0.199469	-3.77465	0.000160233	0.00495929	DOWN	Zfp853
ENSMUSG00000024942	44.7037	-0.752901	0.200333	-3.75824	0.000171112	0.00515162	DOWN	Capn1
ENSMUSG00000031772	82.5685	-0.751024	0.192027	-3.91104	9.18995e-05	0.00316455	DOWN	Cntnap4
ENSMUSG00000051497	955.17	-0.748421	0.0885647	-8.45055	2.89926e-17	6.4608e-14	DOWN	Kcnj16
ENSMUSG00000056427	30.941	-0.745695	0.194946	-3.82513	0.000130702	0.00423873	DOWN	Slit3
ENSMUSG00000031385	211.207	-0.740474	0.199476	-3.71208	0.000205559	0.00594901	DOWN	Plxnb3
ENSMUSG00000049555	64.3333	-0.740064	0.200304	-3.69471	0.000220135	0.00625481	DOWN	Tmie
ENSMUSG00000055137	40.9238	-0.735738	0.197395	-3.72724	0.000193591	0.0056551	DOWN	Sugct
ENSMUSG00000061981	172.574	-0.732698	0.16541	-4.42959	9.44119e-06	0.000524341	DOWN	Flot2
ENSMUSG00000066026	65.9908	-0.731645	0.198668	-3.68275	0.000230731	0.00642709	DOWN	Dhrs3
ENSMUSG00000032348	901.37	-0.724746	0.157574	-4.59941	4.23686e-06	0.000287351	DOWN	Gsta4
ENSMUSG00000026904	75.099	-0.724404	0.198938	-3.64135	0.000271208	0.00738321	DOWN	Slc4a10
ENSMUSG00000029189	119.082	-0.723897	0.200333	-3.61346	0.000302137	0.00801537	DOWN	Sel1l3
ENSMUSG00000070337	480.385	-0.721902	0.182881	-3.94739	7.90091e-05	0.00279596	DOWN	Gpr179
ENSMUSG00000026879	841.083	-0.721125	0.161391	-4.46819	7.88853e-06	0.000457964	DOWN	Gsn
ENSMUSG00000045871	96.9501	-0.717377	0.199973	-3.58737	0.000334029	0.00859908	DOWN	Slitrk6
ENSMUSG00000001119	26.2043	-0.716671	0.180752	-3.96494	7.34131e-05	0.00264474	DOWN	Col6a1
ENSMUSG00000056004	508.851	-0.715396	0.128303	-5.57582	2.46368e-08	4.27011e-06	DOWN	Elapor2
ENSMUSG00000024526	36.083	-0.714743	0.199889	-3.57569	0.000349302	0.00896178	DOWN	Cidea
ENSMUSG00000041556	2620.95	-0.712712	0.101347	-7.03236	2.03063e-12	1.13128e-09	DOWN	Fbxo2
ENSMUSG00000056220	118.905	-0.710218	0.200312	-3.54556	0.000391772	0.00962556	DOWN	Pla2g4a
ENSMUSG00000039899	79.7504	-0.709725	0.198644	-3.57284	0.000353124	0.00901536	DOWN	Fgl2
ENSMUSG00000031543	149.966	-0.708631	0.188632	-3.75669	0.000172174	0.00516488	DOWN	Ank1
ENSMUSG00000052551	117.891	-0.708096	0.200119	-3.53837	0.000402601	0.00985898	DOWN	Adarb2
ENSMUSG00000074643	361.421	-0.706198	0.171333	-4.12179	3.75942e-05	0.00156382	DOWN	Cpne1
ENSMUSG00000022665	108.144	-0.70431	0.198607	-3.54625	0.000390751	0.00962556	DOWN	Ccdc80
ENSMUSG00000033717	250.114	-0.704095	0.176386	-3.99179	6.55777e-05	0.00241261	DOWN	Adra2a
ENSMUSG00000110057	477.449	-0.703431	0.160163	-4.39196	1.12333e-05	0.000605	DOWN	Gm2225
ENSMUSG00000030096	1053.32	-0.700621	0.159935	-4.38065	1.18327e-05	0.000621476	DOWN	Slc6a6
ENSMUSG00000027457	530.515	-0.698824	0.141106	-4.95247	7.3279e-07	6.97e-05	DOWN	Snph
ENSMUSG00000023959	55.1435	-0.684595	0.200343	-3.41712	0.000632872	0.014083	DOWN	Clic5
ENSMUSG00000033208	204.91	-0.684418	0.186939	-3.66118	0.000251061	0.00695613	DOWN	S100b
ENSMUSG00000000223	700.204	-0.684322	0.169945	-4.02672	5.65606e-05	0.00213113	DOWN	Drp2
ENSMUSG00000021223	109.56	-0.683147	0.181117	-3.77185	0.00016204	0.00499538	DOWN	Papln
ENSMUSG00000078350	92.0376	-0.678557	0.195882	-3.46412	0.000531976	0.012312	DOWN	Smim1
ENSMUSG00000044037	338.38	-0.67855	0.183508	-3.69765	0.000217602	0.00621202	DOWN	Als2cl
ENSMUSG00000005338	493.155	-0.676774	0.139983	-4.83469	1.33351e-06	0.000113051	DOWN	Cadm3
ENSMUSG00000055945	433.056	-0.676309	0.16511	-4.09613	4.20121e-05	0.00169883	DOWN	Prr18
ENSMUSG00000029095	306.302	-0.673361	0.196161	-3.43269	0.000597621	0.0135106	DOWN	Ablim2
ENSMUSG00000025576	55.4433	-0.67136	0.199291	-3.36875	0.000755096	0.0160912	DOWN	Rbfox3
ENSMUSG00000032066	60.6032	-0.668374	0.194271	-3.44041	0.000580828	0.0132075	DOWN	Bco2
ENSMUSG00000020241	23.4003	-0.667761	0.196486	-3.39851	0.000677528	0.0147918	DOWN	Col6a2
ENSMUSG00000022112	37.3795	-0.665726	0.198597	-3.35215	0.000801879	0.0167899	DOWN	Gpc5
ENSMUSG00000019828	182.232	-0.663752	0.178304	-3.72259	0.00019719	0.00572806	DOWN	Grm1
ENSMUSG00000004902	3080.59	-0.660559	0.106416	-6.20733	5.38924e-10	1.78865e-07	DOWN	Slc25a18
ENSMUSG00000067017	79.5511	-0.660552	0.180899	-3.65149	0.000260721	0.00715008	DOWN
ENSMUSG00000067780	32.8686	-0.659569	0.1857	-3.55181	0.000382597	0.00946371	DOWN	Pi15
ENSMUSG00000023367	531.184	-0.658013	0.136923	-4.8057	1.54212e-06	0.000122732	DOWN	Tmem176a
ENSMUSG00000075014	14.8154	-0.655056	0.178944	-3.66067	0.000251557	0.00695752	DOWN
ENSMUSG00000034570	67.8415	-0.654524	0.198417	-3.29872	0.000971255	0.0196506	DOWN	Inpp5j
ENSMUSG00000002944	42.0782	-0.653878	0.191985	-3.40588	0.000659513	0.0144904	DOWN	Cd36
ENSMUSG00000046312	1630.17	-0.653859	0.0925993	-7.06116	1.65118e-12	9.53953e-10	DOWN	Myorg
ENSMUSG00000090129	184.273	-0.649503	0.186009	-3.49178	0.000479807	0.0113574	DOWN	Or10ad1
ENSMUSG00000025355	52.7398	-0.647883	0.191899	-3.37617	0.00073503	0.0157496	DOWN	Mmp19
ENSMUSG00000027375	11.912	-0.646547	0.176806	-3.65681	0.000255377	0.0070258	DOWN	Mal
ENSMUSG00000068220	1106.68	-0.645757	0.180848	-3.57072	0.000355997	0.0090296	DOWN	Lgals1
ENSMUSG00000037972	3366.03	-0.645606	0.0990738	-6.51641	7.20102e-11	2.88022e-08	DOWN	Snn
ENSMUSG00000049396	97.6188	-0.643934	0.180144	-3.57455	0.000350837	0.00898638	DOWN	Gemin4
ENSMUSG00000035864	141.952	-0.64378	0.196935	-3.269	0.00107929	0.0212573	DOWN	Syt1
ENSMUSG00000029718	87.6355	-0.643411	0.199471	-3.22559	0.00125715	0.0237988	DOWN	Pcolce
ENSMUSG00000018459	185.487	-0.642439	0.177592	-3.6175	0.00029746	0.0079097	DOWN	Slc13a3
ENSMUSG00000030701	2548.49	-0.640288	0.160186	-3.99716	6.41063e-05	0.00237011	DOWN	Plekhb1
ENSMUSG00000003411	799.734	-0.639644	0.127263	-5.02616	5.00405e-07	5.03601e-05	DOWN	Rab3b
ENSMUSG00000052504	60.0697	-0.637056	0.200307	-3.18039	0.00147074	0.0267703	DOWN	Epha3
ENSMUSG00000054013	42.7509	-0.636605	0.199265	-3.19477	0.00139945	0.0258343	DOWN	Tmem179
ENSMUSG00000081049	145.122	-0.634373	0.200195	-3.16878	0.00153083	0.0275743	DOWN	Rps24-ps3
ENSMUSG00000078875	96.9862	-0.631102	0.199689	-3.16042	0.00157541	0.0281546	DOWN	Gm14419
ENSMUSG00000001555	99.5469	-0.62908	0.200337	-3.14011	0.00168886	0.0296672	DOWN	Fkbp10
ENSMUSG00000096054	739.16	-0.629066	0.110551	-5.69027	1.26841e-08	2.38385e-06	DOWN	Syne1
ENSMUSG00000092595	240.391	-0.628536	0.17257	-3.6422	0.00027032	0.00737189	DOWN	Gm20427
ENSMUSG00000057897	471.894	-0.628151	0.179447	-3.50049	0.000464399	0.0110767	DOWN	Camk2b
ENSMUSG00000032131	158.016	-0.626782	0.196318	-3.19269	0.00140955	0.0259593	DOWN	Abcg4
ENSMUSG00000033910	72.5211	-0.625929	0.198109	-3.15952	0.00158032	0.0282052	DOWN	Gucy1a1
ENSMUSG00000069763	368.64	-0.624539	0.185278	-3.37083	0.000749422	0.016014	DOWN	Tmem100
ENSMUSG00000027820	93.5508	-0.62144	0.181848	-3.41737	0.0006323	0.014083	DOWN	Mme
ENSMUSG00000000560	341.29	-0.621311	0.167575	-3.70766	0.000209182	0.00603147	DOWN	Gabra2
ENSMUSG00000047632	229.324	-0.619931	0.199104	-3.11361	0.00184816	0.0318557	DOWN	Fgfbp3
ENSMUSG00000008734	2988.9	-0.617465	0.0869598	-7.10058	1.24235e-12	7.45365e-10	DOWN	Gprc5b
ENSMUSG00000004044	693.545	-0.614662	0.153801	-3.99648	6.42905e-05	0.00237085	DOWN	Cavin1
ENSMUSG00000106702	118.001	-0.613283	0.171626	-3.57338	0.000352407	0.0090118	DOWN	Mxd4os1
ENSMUSG00000017412	206.969	-0.612251	0.19297	-3.17277	0.00150992	0.0272923	DOWN	Cacnb4
ENSMUSG00000017978	32.8697	-0.61159	0.200176	-3.05527	0.00224861	0.0369611	DOWN	Cadps2
ENSMUSG00000024261	16.9322	-0.609918	0.175408	-3.47715	0.00050678	0.0118876	DOWN	Syt4
ENSMUSG00000021614	2764.69	-0.6098	0.169659	-3.59427	0.000325297	0.00841511	DOWN	Vcan
ENSMUSG00000040904	44.5273	-0.609213	0.192745	-3.16073	0.00157376	0.0281546	DOWN	Gm21988
ENSMUSG00000071424	289.56	-0.607608	0.158652	-3.82982	0.000128237	0.00418487	DOWN	Grid2
ENSMUSG00000078161	92.2903	-0.60744	0.177826	-3.41593	0.000635641	0.0141244	DOWN	Erich3
ENSMUSG00000025887	32.5354	-0.605768	0.177098	-3.42052	0.000625014	0.0139479	DOWN	Casp12
ENSMUSG00000016252	939.501	-0.604813	0.115215	-5.24945	1.52557e-07	1.83056e-05	DOWN	Atp5f1e
ENSMUSG00000075702	302.856	-0.604196	0.144078	-4.19352	2.74658e-05	0.00122662	DOWN	Selenom
ENSMUSG00000052415	237.192	-0.60334	0.158683	-3.80218	0.000143426	0.00453813	DOWN	Tchh
ENSMUSG00000037053	28.6072	-0.603011	0.200226	-3.01165	0.00259832	0.041443	DOWN	Azgp1
ENSMUSG00000084260	72.6738	-0.602363	0.200056	-3.01097	0.00260413	0.0414932	DOWN	Gm12844
ENSMUSG00000027965	115.28	-0.600997	0.190638	-3.15256	0.00161847	0.0287219	DOWN	Olfm3
ENSMUSG00000040883	161.288	-0.599905	0.151176	-3.96825	7.24017e-05	0.00261434	DOWN	Tmem205
ENSMUSG00000027612	71.1877	-0.599784	0.187842	-3.19302	0.00140794	0.0259593	DOWN	Mmp24
ENSMUSG00000042453	8459.25	-0.594614	0.131947	-4.50646	6.59178e-06	0.000397009	DOWN	Reln
ENSMUSG00000035279	217.787	-0.593916	0.184218	-3.22398	0.00126421	0.0238745	DOWN	Ssc5d
ENSMUSG00000020704	39.9929	-0.593465	0.198874	-2.98413	0.00284385	0.0443611	DOWN	Asic2
ENSMUSG00000000253	545.178	-0.593073	0.127041	-4.66836	3.03618e-06	0.000214572	DOWN	Gmpr
ENSMUSG00000078880	95.4153	-0.592476	0.174359	-3.39803	0.000678722	0.0147918	DOWN	Gm14308
ENSMUSG00000075478	160.694	-0.589764	0.187532	-3.14487	0.00166163	0.0293211	DOWN	Slitrk1
ENSMUSG00000017747	244.502	-0.589176	0.163565	-3.60209	0.000315671	0.00822258	DOWN	Ghdc
ENSMUSG00000059325	128.291	-0.58707	0.198786	-2.95327	0.00314424	0.0479271	DOWN	Hopx
ENSMUSG00000004347	786.49	-0.586239	0.172126	-3.40587	0.000659542	0.0144904	DOWN	Pde1c
ENSMUSG00000022469	422.481	-0.586006	0.189805	-3.0874	0.00201912	0.0341239	DOWN	Rapgef3
ENSMUSG00000043773	30.1563	-0.581009	0.157688	-3.68454	0.000229117	0.00642709	DOWN	1700048O20Rik
ENSMUSG00000089768	14.7754	-0.578781	0.179455	-3.22521	0.00125879	0.023801	DOWN	Tmsb15b1
ENSMUSG00000025466	95.2487	-0.577884	0.179018	-3.22808	0.00124624	0.0237074	DOWN	Fuom
ENSMUSG00000032332	1492.61	-0.576425	0.166865	-3.45444	0.000551435	0.0126498	DOWN	Col12a1
ENSMUSG00000029727	33.3859	-0.574729	0.190412	-3.01834	0.00254163	0.0406635	DOWN	Cyp3a13
ENSMUSG00000049422	18.9509	-0.574231	0.182073	-3.15386	0.00161129	0.0286269	DOWN	Chchd10
ENSMUSG00000031104	37.2539	-0.573355	0.194019	-2.95516	0.00312511	0.0476992	DOWN	Rab33a
ENSMUSG00000027716	80.2804	-0.572468	0.185834	-3.08053	0.00206632	0.0346586	DOWN	Trpc3
ENSMUSG00000098128	31.7015	-0.571664	0.191378	-2.9871	0.00281637	0.0441088	DOWN	Gm3693
ENSMUSG00000060675	418.023	-0.567539	0.11141	-5.09414	3.50332e-07	3.71757e-05	DOWN	Plaat3
ENSMUSG00000056999	6158.26	-0.562835	0.0844946	-6.66119	2.71612e-11	1.17691e-08	DOWN	Ide
ENSMUSG00000022055	10.5166	-0.560794	0.176855	-3.17092	0.00151955	0.0274346	DOWN	Nefl
ENSMUSG00000044788	138.008	-0.560732	0.164359	-3.41162	0.000645774	0.0143089	DOWN	Fads6
ENSMUSG00000102742	349.181	-0.560319	0.167122	-3.35275	0.000800125	0.0167828	DOWN	Pcdhga11
ENSMUSG00000027195	3459.49	-0.558952	0.0667413	-8.3749	5.52722e-17	1.07774e-13	DOWN	Hsd17b12
ENSMUSG00000041544	979.729	-0.552071	0.16649	-3.31593	0.000913372	0.0186733	DOWN	Disp3
ENSMUSG00000047344	86.5885	-0.547852	0.171157	-3.20088	0.0013701	0.0254763	DOWN	Lancl3
ENSMUSG00000001260	1625.19	-0.54634	0.104992	-5.20363	1.95433e-07	2.24158e-05	DOWN	Gabrg1
ENSMUSG00000029153	112.504	-0.54627	0.181834	-3.00423	0.00266254	0.0421232	DOWN	Ociad2
ENSMUSG00000025790	158.675	-0.546064	0.159634	-3.42072	0.000624557	0.0139479	DOWN	Slco3a1
ENSMUSG00000008450	646.921	-0.544254	0.147093	-3.70006	0.00021555	0.00617206	DOWN	Nutf2
ENSMUSG00000045934	376.66	-0.542197	0.140811	-3.85053	0.000117861	0.00391173	DOWN	Mtmr11
ENSMUSG00000068120	24.2829	-0.541582	0.147045	-3.68311	0.000230405	0.00642709	DOWN	Gm10231
ENSMUSG00000032549	2548.2	-0.538321	0.0833996	-6.45471	1.08423e-10	3.93323e-08	DOWN	Rab6b
ENSMUSG00000071984	742.73	-0.535418	0.100391	-5.33331	9.6436e-08	1.30809e-05	DOWN	Fndc1
ENSMUSG00000054667	40.7411	-0.534503	0.166988	-3.20084	0.00137025	0.0254763	DOWN	Irs4
ENSMUSG00000053004	162.604	-0.532737	0.144603	-3.68414	0.000229477	0.00642709	DOWN	Hrh1
ENSMUSG00000064373	6202.18	-0.527077	0.15127	-3.48436	0.000493324	0.0116244	DOWN	Selenop
ENSMUSG00000057378	426.42	-0.522602	0.144765	-3.61	0.000306194	0.00807813	DOWN	Ryr3
ENSMUSG00000034353	585.68	-0.522358	0.134019	-3.89765	9.71309e-05	0.00330818	DOWN	Ramp1
ENSMUSG00000019832	301.811	-0.521875	0.172449	-3.02626	0.00247596	0.0397759	DOWN	Rab32
ENSMUSG00000039182	121.667	-0.521106	0.17501	-2.97758	0.00290535	0.04514	DOWN	AW209491
ENSMUSG00000035805	15274.5	-0.52	0.126346	-4.1157	3.86012e-05	0.00159296	DOWN	Mlc1
ENSMUSG00000059743	831.484	-0.518732	0.1196	-4.33724	1.44285e-05	0.000737935	DOWN	Fdps
ENSMUSG00000017724	218.747	-0.517555	0.168596	-3.06979	0.00214208	0.0355699	DOWN	Etv4
ENSMUSG00000036502	352.805	-0.51708	0.130997	-3.94728	7.90448e-05	0.00279596	DOWN	Tmem255a
ENSMUSG00000000876	232.274	-0.516491	0.15155	-3.40806	0.000654256	0.0144455	DOWN	Pxmp4
ENSMUSG00000004891	3592.46	-0.515633	0.129333	-3.98688	6.69484e-05	0.00244573	DOWN	Nes
ENSMUSG00000073647	511.177	-0.515542	0.126582	-4.0728	4.64506e-05	0.00182515	DOWN	Gm10557
ENSMUSG00000022476	575.811	-0.51402	0.148008	-3.47292	0.00051483	0.0120222	DOWN	Polr3h
ENSMUSG00000078887	457.894	-0.512959	0.166446	-3.08183	0.00205735	0.0345453	DOWN	Gm6710
ENSMUSG00000028488	241.142	-0.51216	0.141885	-3.60968	0.000306574	0.00807813	DOWN	Sh3gl2
ENSMUSG00000029810	1794.42	-0.510027	0.0857173	-5.95011	2.67965e-09	6.53122e-07	DOWN	Tmem176b
ENSMUSG00000038390	521.824	-0.508704	0.133164	-3.82012	0.000133386	0.00429851	DOWN	Gpr162
ENSMUSG00000026991	2549.48	-0.506214	0.0996216	-5.08137	3.74731e-07	3.92311e-05	DOWN	Pkp4
ENSMUSG00000035936	2126.06	-0.50537	0.0938162	-5.38681	7.17182e-08	1.06546e-05	DOWN	Aldh5a1
ENSMUSG00000030020	1278.06	-0.504163	0.113732	-4.4329	9.29743e-06	0.000519823	DOWN	Prickle2
ENSMUSG00000048332	844.482	-0.504142	0.122104	-4.1288	3.64655e-05	0.001525	DOWN	Lhfpl6
ENSMUSG00000089704	773.681	-0.503501	0.171292	-2.93943	0.00328819	0.0497204	DOWN	Galnt2
ENSMUSG00000041741	251.985	-0.503488	0.157944	-3.18777	0.00143374	0.0262192	DOWN	Pde3a
ENSMUSG00000045410	1243.33	-0.501829	0.164901	-3.04321	0.0023407	0.038233	DOWN	Akr1e1
ENSMUSG00000028019	173.088	-0.501795	0.145798	-3.44172	0.000578035	0.0132017	DOWN	Pdgfc
ENSMUSG00000021779	913.443	-0.499264	0.119069	-4.19306	2.75222e-05	0.00122662	DOWN	Thrb
ENSMUSG00000022494	1270.35	-0.497709	0.159893	-3.11276	0.00185349	0.0318974	DOWN	Shisa9
ENSMUSG00000029070	1222.52	-0.496572	0.15319	-3.24155	0.00118883	0.0228663	DOWN	Mxra8
ENSMUSG00000020902	2602.65	-0.495933	0.147341	-3.36588	0.000763008	0.0162155	DOWN	Ntn1
ENSMUSG00000022797	1510.11	-0.491972	0.102789	-4.78621	1.69958e-06	0.000131899	DOWN	Tfrc
ENSMUSG00000038807	376.726	-0.489201	0.151907	-3.22039	0.00128014	0.02403	DOWN	Rap1gap2
ENSMUSG00000107176	1061.2	-0.484941	0.10553	-4.59531	4.32103e-06	0.000291791	DOWN	Gm9794
ENSMUSG00000035473	141.833	-0.48469	0.1579	-3.0696	0.00214345	0.0355699	DOWN	Galm
ENSMUSG00000041923	258.044	-0.482598	0.155986	-3.09386	0.00197569	0.0335351	DOWN	Nol4
ENSMUSG00000042745	1755.23	-0.478754	0.107729	-4.44406	8.82753e-06	0.000499803	DOWN	Id1
ENSMUSG00000097530	283.793	-0.47833	0.138287	-3.45896	0.000542264	0.0124945	DOWN	Kansl2-ps
ENSMUSG00000058454	1105.4	-0.477986	0.118439	-4.03572	5.44348e-05	0.00207104	DOWN	Dhcr7
ENSMUSG00000029311	573.549	-0.475351	0.133225	-3.56804	0.000359665	0.00910781	DOWN	Hsd17b11
ENSMUSG00000002324	23.7426	-0.473298	0.146466	-3.23145	0.00123165	0.023516	DOWN	Rec8
ENSMUSG00000101309	256.222	-0.472415	0.146415	-3.22656	0.0012529	0.0237761	DOWN	Gm29397
ENSMUSG00000020256	1024.57	-0.462803	0.1193	-3.87932	0.000104749	0.00353674	DOWN	Aldh1l2
ENSMUSG00000034586	710.216	-0.462201	0.135604	-3.40847	0.000653288	0.0144455	DOWN	Hid1
ENSMUSG00000066607	284.379	-0.457006	0.146474	-3.12005	0.00180823	0.0314455	DOWN	Insyn1
ENSMUSG00000027797	3623.06	-0.456153	0.118604	-3.84603	0.000120047	0.003959	DOWN	Dclk1
ENSMUSG00000002274	1072.83	-0.454612	0.1341	-3.39011	0.000698651	0.0151575	DOWN	Metrn
ENSMUSG00000020644	8622.16	-0.453958	0.115123	-3.94323	8.03915e-05	0.00283716	DOWN	Id2
ENSMUSG00000025815	173.279	-0.45329	0.146752	-3.08882	0.0020095	0.034035	DOWN	Dhtkd1
ENSMUSG00000004698	745.449	-0.453104	0.113629	-3.98757	6.67544e-05	0.00244437	DOWN	Hdac9
ENSMUSG00000029838	31553.6	-0.448428	0.104692	-4.28329	1.84149e-05	0.000886587	DOWN	Ptn
ENSMUSG00000049288	2437.22	-0.446678	0.132626	-3.36795	0.000757296	0.016116	DOWN	Lix1l
ENSMUSG00000031604	1389.35	-0.444474	0.0950949	-4.67401	2.95379e-06	0.000212332	DOWN	Msmo1
ENSMUSG00000085282	460.566	-0.443986	0.116284	-3.81811	0.000134478	0.00431629	DOWN	Gm15663
ENSMUSG00000021608	2770.06	-0.443448	0.0960698	-4.6159	3.91401e-06	0.000266614	DOWN	Lpcat1
ENSMUSG00000022265	2684.95	-0.438942	0.116957	-3.75303	0.000174707	0.00522106	DOWN	Ank
ENSMUSG00000056666	294.122	-0.434164	0.125128	-3.46975	0.000520943	0.0121287	DOWN	Retsat
ENSMUSG00000035891	1279.8	-0.433365	0.133548	-3.24501	0.00117447	0.0226739	DOWN	Cerk
ENSMUSG00000058600	2697.83	-0.432864	0.122886	-3.52249	0.000427521	0.0103074	DOWN	Rpl30
ENSMUSG00000068240	1183.85	-0.43284	0.146384	-2.95689	0.0031076	0.047525	DOWN	Uba52rt
ENSMUSG00000022477	15667.7	-0.429943	0.080911	-5.31377	1.07381e-07	1.40759e-05	DOWN	Aco2
ENSMUSG00000039057	1265.88	-0.428078	0.145312	-2.94592	0.00321995	0.0487651	DOWN	Myo16
ENSMUSG00000020297	4673.2	-0.425775	0.0818113	-5.20436	1.94671e-07	2.24158e-05	DOWN	Nsg2
ENSMUSG00000032741	2104.7	-0.424046	0.0904379	-4.68881	2.74796e-06	0.000200305	DOWN	Tpcn1
ENSMUSG00000028367	1660.34	-0.422713	0.0876152	-4.82465	1.40246e-06	0.000116459	DOWN	Txn1
ENSMUSG00000048240	1097.4	-0.420395	0.13654	-3.07892	0.00207753	0.0347506	DOWN	Gng7
ENSMUSG00000041939	374.952	-0.42017	0.122426	-3.43204	0.000599059	0.0135235	DOWN	Mvk
ENSMUSG00000002475	586.229	-0.419783	0.135393	-3.10048	0.00193209	0.033083	DOWN	Abhd3
ENSMUSG00000034926	1532.44	-0.416608	0.104531	-3.98549	6.73405e-05	0.00245431	DOWN	Dhcr24
ENSMUSG00000050965	2880.42	-0.41595	0.0977016	-4.25735	2.06868e-05	0.000980832	DOWN	Prkca
ENSMUSG00000043964	263.814	-0.415613	0.131586	-3.15848	0.00158594	0.0282733	DOWN	Orai3
ENSMUSG00000029119	1419.96	-0.41342	0.139659	-2.96022	0.00307416	0.0472452	DOWN	Man2b2
ENSMUSG00000027339	3287.47	-0.410604	0.138431	-2.96613	0.00301573	0.0464846	DOWN	Rassf2
ENSMUSG00000021136	5745.15	-0.409669	0.0907264	-4.51543	6.31891e-06	0.000389599	DOWN	Smoc1
ENSMUSG00000024654	12698.2	-0.407324	0.0987432	-4.12508	3.70605e-05	0.00154574	DOWN	Asrgl1
ENSMUSG00000074064	274.437	-0.405675	0.12562	-3.22937	0.00124062	0.0236294	DOWN	Mlycd
ENSMUSG00000054263	4732.03	-0.40439	0.127049	-3.18293	0.0014579	0.0265987	DOWN	Lifr
ENSMUSG00000033105	1203.33	-0.403939	0.0999002	-4.04343	5.26747e-05	0.00201885	DOWN	Lss
ENSMUSG00000096401	272.067	-0.403663	0.13037	-3.09629	0.00195955	0.0333702	DOWN	Gm21811
ENSMUSG00000064368	30237.3	-0.399322	0.131688	-3.03233	0.00242672	0.0392273	DOWN	mt-Nd6
ENSMUSG00000018340	1233.09	-0.398892	0.131457	-3.03439	0.00241024	0.0390014	DOWN	Anxa6
ENSMUSG00000023452	1619.48	-0.398539	0.127689	-3.12117	0.00180133	0.0313954	DOWN	Pisd
ENSMUSG00000055421	2437.13	-0.398349	0.0852518	-4.67262	2.9738e-06	0.000212646	DOWN	Pcdh9
ENSMUSG00000021820	2098.75	-0.397105	0.114974	-3.45387	0.000552596	0.0126578	DOWN	Camk2g
ENSMUSG00000038717	1052.43	-0.396043	0.121506	-3.25945	0.00111627	0.0218753	DOWN	Atp5mg
ENSMUSG00000004631	666.015	-0.395978	0.134315	-2.94814	0.00319696	0.0486425	DOWN	Sgce
ENSMUSG00000044117	909.801	-0.395825	0.107697	-3.67535	0.000237521	0.00660443	DOWN	Bmerb1
ENSMUSG00000028982	431.11	-0.395128	0.116809	-3.38269	0.000717795	0.0154867	DOWN	Slc25a33
ENSMUSG00000063455	1706.47	-0.389832	0.0928163	-4.20004	2.66871e-05	0.00120665	DOWN	D630045J12Rik
ENSMUSG00000031349	856.068	-0.388918	0.0875559	-4.44194	8.91524e-06	0.000502054	DOWN	Nsdhl
ENSMUSG00000030704	8035	-0.38525	0.0870215	-4.42707	9.55217e-06	0.000528384	DOWN	Rab6a
ENSMUSG00000037172	1715.6	-0.383584	0.0741994	-5.16964	2.3455e-07	2.57627e-05	DOWN	Dennd11
ENSMUSG00000022354	1189.15	-0.383521	0.100408	-3.81964	0.000133648	0.00429851	DOWN	Ndufb9
ENSMUSG00000065947	15608.5	-0.3823	0.0706199	-5.41349	6.18088e-08	9.54609e-06	DOWN	mt-Nd4l
ENSMUSG00000059534	1151.92	-0.379066	0.102897	-3.68395	0.000229648	0.00642709	DOWN	Uqcr10
ENSMUSG00000021314	1679.94	-0.376486	0.0930783	-4.04483	5.23616e-05	0.00201179	DOWN	Amph
ENSMUSG00000014294	614.748	-0.372846	0.110402	-3.37718	0.000732327	0.0157133	DOWN	Ndufa2
ENSMUSG00000030519	1375.78	-0.37266	0.10938	-3.40701	0.000656787	0.0144706	DOWN	Apba2
ENSMUSG00000022370	764.264	-0.369939	0.0888516	-4.16356	3.13318e-05	0.00135269	DOWN	Mrpl13
ENSMUSG00000020541	1572.43	-0.369125	0.093431	-3.95078	7.78981e-05	0.00277723	DOWN	Tom1l1
ENSMUSG00000045294	2965.56	-0.368354	0.0855756	-4.30442	1.67421e-05	0.00082385	DOWN	Insig1
ENSMUSG00000024799	488.404	-0.367199	0.0994407	-3.69264	0.000221934	0.00629446	DOWN	Tm7sf2
ENSMUSG00000057103	305.025	-0.366852	0.119473	-3.07057	0.00213647	0.0355297	DOWN	Nat8f1
ENSMUSG00000015305	7152.93	-0.364949	0.0818947	-4.45632	8.33782e-06	0.000479292	DOWN	Sash1
ENSMUSG00000063873	1165.63	-0.36007	0.0861534	-4.17941	2.92267e-05	0.00128064	DOWN	Slc24a3
ENSMUSG00000070576	671.473	-0.359778	0.119718	-3.00523	0.00265384	0.0421232	DOWN	Mn1
ENSMUSG00000057716	1240.25	-0.357821	0.100922	-3.54552	0.000391835	0.00962556	DOWN	Tmem178b
ENSMUSG00000028607	479.545	-0.357076	0.115378	-3.09485	0.00196916	0.0334606	DOWN	Cpt2
ENSMUSG00000040321	1333.59	-0.355557	0.100692	-3.53115	0.000413759	0.010069	DOWN	Zfp770
ENSMUSG00000024500	2855.89	-0.350896	0.0772624	-4.54162	5.58231e-06	0.000352544	DOWN	Ppp2r2b
ENSMUSG00000039234	327.531	-0.350888	0.117307	-2.9912	0.00277884	0.043701	DOWN	Sec24d
ENSMUSG00000025232	1283.67	-0.347995	0.102115	-3.40787	0.000654719	0.0144455	DOWN	Hexa
ENSMUSG00000004892	13882.7	-0.347487	0.106898	-3.25063	0.00115148	0.0223941	DOWN	Bcan
ENSMUSG00000029632	2420.9	-0.346568	0.0924546	-3.74853	0.000177877	0.00527509	DOWN	Ndufa4
ENSMUSG00000027605	1637.29	-0.344459	0.108002	-3.18938	0.00142579	0.0261351	DOWN	Acss2
ENSMUSG00000019889	827.931	-0.344355	0.113698	-3.02868	0.00245628	0.0395821	DOWN	Ptprk
ENSMUSG00000058589	533.457	-0.344271	0.112359	-3.06404	0.00218371	0.0361611	DOWN	Anks1b
ENSMUSG00000079197	441.104	-0.342714	0.112822	-3.03765	0.0023843	0.0387425	DOWN	Psme2
ENSMUSG00000029003	889.584	-0.341969	0.111764	-3.05975	0.00221524	0.0365876	DOWN	Mad2l2
ENSMUSG00000032470	1961.72	-0.340814	0.0931739	-3.65783	0.000254363	0.00702266	DOWN	Mras
ENSMUSG00000032172	2014.97	-0.338188	0.100025	-3.38103	0.000722134	0.0155413	DOWN	Olfm2
ENSMUSG00000040339	2169.2	-0.336623	0.0963405	-3.49409	0.000475673	0.0112938	DOWN	Eeig2
ENSMUSG00000007872	4025.44	-0.334977	0.102282	-3.27503	0.0010565	0.0209407	DOWN	Id3
ENSMUSG00000002808	1888.15	-0.33457	0.0924527	-3.61882	0.00029595	0.00789149	DOWN	Epdr1
ENSMUSG00000028173	2962.66	-0.333672	0.0885586	-3.76781	0.000164686	0.00503714	DOWN	Wls
ENSMUSG00000055373	4311.12	-0.333468	0.0962823	-3.46344	0.000533324	0.0123249	DOWN	Fut9
ENSMUSG00000058258	1377.56	-0.33238	0.0897344	-3.70404	0.000212189	0.00609564	DOWN	Idi1
ENSMUSG00000022450	765.422	-0.331496	0.10376	-3.19483	0.00139913	0.0258343	DOWN	Ndufa6
ENSMUSG00000024892	2963.33	-0.328186	0.0840621	-3.90409	9.4581e-05	0.00324971	DOWN	Pcx
ENSMUSG00000022253	4808.4	-0.325481	0.0703576	-4.6261	3.72624e-06	0.00025606	DOWN	Nadk2
ENSMUSG00000037242	5210.53	-0.325332	0.0745587	-4.36344	1.28034e-05	0.000670201	DOWN	Clic4
ENSMUSG00000037852	10379.4	-0.325272	0.0717678	-4.53228	5.83507e-06	0.000364085	DOWN	Cpe
ENSMUSG00000033065	5861.7	-0.325244	0.108991	-2.98414	0.00284377	0.0443611	DOWN	Pfkm
ENSMUSG00000061232	535.356	-0.324347	0.104744	-3.09656	0.00195777	0.0333702	DOWN	H2-K1
ENSMUSG00000027111	12615.7	-0.322192	0.0973121	-3.31092	0.000929911	0.0189369	DOWN	Itga6
ENSMUSG00000107476	766.082	-0.319218	0.105417	-3.02816	0.0024605	0.0396093	DOWN	Zfp862-ps
ENSMUSG00000018574	1612.55	-0.318925	0.070984	-4.49292	7.02539e-06	0.000416689	DOWN	Acadvl
ENSMUSG00000020747	1678.74	-0.316106	0.10131	-3.12017	0.00180744	0.0314455	DOWN	Tmem94
ENSMUSG00000063065	1219.03	-0.316089	0.106851	-2.95824	0.00309404	0.047364	DOWN	Mapk3
ENSMUSG00000017631	1034.61	-0.315459	0.0904863	-3.48626	0.000489822	0.0115594	DOWN	Abr
ENSMUSG00000017778	1349.56	-0.314055	0.103422	-3.03664	0.00239232	0.0387919	DOWN	Cox7c
ENSMUSG00000030541	1055.83	-0.3129	0.0994214	-3.14721	0.00164836	0.0291198	DOWN	Idh2
ENSMUSG00000029642	873.567	-0.312674	0.0904548	-3.45668	0.000546867	0.012582	DOWN	Polr1d
ENSMUSG00000003814	8537.74	-0.31224	0.0949566	-3.28824	0.00100817	0.020214	DOWN	Calr
ENSMUSG00000029001	1526.18	-0.3098	0.0851163	-3.63972	0.000272933	0.00740432	DOWN	Fbxo44
ENSMUSG00000032281	6104.12	-0.309712	0.0972472	-3.18479	0.00144858	0.0264594	DOWN	Acsbg1
ENSMUSG00000038497	1785.08	-0.308771	0.0954272	-3.23567	0.00121358	0.0232562	DOWN	Tmco3
ENSMUSG00000047996	481.137	-0.308591	0.1037	-2.9758	0.00292222	0.0452918	DOWN	Prrg1
ENSMUSG00000064264	629.746	-0.306669	0.0955681	-3.20891	0.00133239	0.024891	DOWN	Zfp428
ENSMUSG00000022307	2915.21	-0.306616	0.0985908	-3.10998	0.00187097	0.0321423	DOWN	Oxr1
ENSMUSG00000027452	7369.76	-0.304757	0.0853437	-3.57094	0.000355705	0.0090296	DOWN	Acss1
ENSMUSG00000054793	6578.15	-0.302281	0.0998816	-3.0264	0.00247488	0.0397759	DOWN	Cadm4
ENSMUSG00000052914	1335.39	-0.301833	0.0863404	-3.49585	0.000472563	0.0112371	DOWN	Cyp2j6
ENSMUSG00000025351	4137.51	-0.301317	0.095139	-3.16712	0.00153957	0.0276998	DOWN	Cd63
ENSMUSG00000039579	3775.44	-0.300953	0.0941755	-3.19566	0.00139513	0.0258158	DOWN	Grin3a
ENSMUSG00000031790	3620.82	-0.298197	0.0614068	-4.85609	1.19726e-06	0.000104335	DOWN	Mmp15
ENSMUSG00000022551	1586.18	-0.294157	0.082569	-3.56256	0.000367253	0.00918074	DOWN	Cyc1
ENSMUSG00000037685	5313.26	-0.293595	0.0642368	-4.57051	4.86533e-06	0.000320229	DOWN	Atp8a1
ENSMUSG00000029446	703.543	-0.292429	0.0949444	-3.08	0.00206999	0.0346829	DOWN	Psph
ENSMUSG00000110040	1781.5	-0.291082	0.0897004	-3.24504	0.00117433	0.0226739	DOWN	Gm49369
ENSMUSG00000014313	2998.31	-0.291042	0.0690392	-4.21561	2.49106e-05	0.00115306	DOWN	Cox6c
ENSMUSG00000039701	867.16	-0.290582	0.0961606	-3.02184	0.00251242	0.0402788	DOWN	Usp53
ENSMUSG00000029918	851.552	-0.290404	0.0930142	-3.12215	0.00179535	0.0313262	DOWN	Mrps33
ENSMUSG00000006818	2495.16	-0.290074	0.0921057	-3.14935	0.00163631	0.0289726	DOWN	Sod2
ENSMUSG00000054091	1258.4	-0.289612	0.0925034	-3.13083	0.00174314	0.0305863	DOWN	Arln
ENSMUSG00000020163	1144.11	-0.285185	0.0905173	-3.15061	0.00162928	0.0288808	DOWN	Uqcr11
ENSMUSG00000022964	826.514	-0.285067	0.086467	-3.29683	0.000977836	0.0197326	DOWN	Tmem50b
ENSMUSG00000021917	1162.33	-0.282676	0.0852621	-3.31537	0.000915215	0.0186864	DOWN	Spcs1
ENSMUSG00000042331	8203.59	-0.279255	0.0687244	-4.06341	4.83609e-05	0.00188942	DOWN	Specc1
ENSMUSG00000032320	6151.53	-0.276448	0.0841418	-3.28551	0.00101799	0.0203513	DOWN	Rcn2
ENSMUSG00000031539	4642.74	-0.27552	0.0766209	-3.59589	0.000323286	0.00837698	DOWN	Ap3m2
ENSMUSG00000062373	2049.37	-0.275072	0.082377	-3.33918	0.000840251	0.0173207	DOWN	Tmem65
ENSMUSG00000024924	941.841	-0.27422	0.0876648	-3.12805	0.00175969	0.0307729	DOWN	Vldlr
ENSMUSG00000007891	6945.55	-0.267811	0.0779484	-3.43575	0.000590915	0.0133978	DOWN	Ctsd
ENSMUSG00000025153	14353.1	-0.265867	0.0631567	-4.20965	2.55771e-05	0.00118028	DOWN	Fasn
ENSMUSG00000058558	1398.8	-0.265352	0.0891749	-2.97563	0.00292383	0.0452918	DOWN	Rpl5
ENSMUSG00000075706	2373.84	-0.262624	0.0778124	-3.37509	0.000737917	0.0157898	DOWN	Gpx4
ENSMUSG00000055943	1268.81	-0.261607	0.0877872	-2.98001	0.00288239	0.0448279	DOWN	Emc7
ENSMUSG00000027893	6027.43	-0.259605	0.0687328	-3.77702	0.000158713	0.004922	DOWN	Ahcyl1
ENSMUSG00000093930	20545.6	-0.25746	0.0678148	-3.79651	0.000146745	0.00459655	DOWN	Hmgcs1
ENSMUSG00000036093	3280.49	-0.257419	0.0741748	-3.47043	0.000519621	0.0121159	DOWN	Arl5a
ENSMUSG00000036478	1375.27	-0.257124	0.0825226	-3.1158	0.00183447	0.031811	DOWN	Btg1
ENSMUSG00000038116	1522.67	-0.249265	0.0773871	-3.22102	0.00127736	0.0240066	DOWN	Phf20
ENSMUSG00000027630	2419.41	-0.249175	0.0747702	-3.33255	0.000860539	0.0176858	DOWN	Tbl1xr1
ENSMUSG00000020321	4394.81	-0.24794	0.0683949	-3.62512	0.000288823	0.00775447	DOWN	Mdh1
ENSMUSG00000036880	1093.65	-0.246182	0.082247	-2.9932	0.00276071	0.0434993	DOWN	Acaa2
ENSMUSG00000031517	17261.1	-0.245755	0.0758035	-3.24201	0.00118691	0.0228576	DOWN	Gpm6a
ENSMUSG00000025037	2916.57	-0.24182	0.067984	-3.55701	0.000375099	0.009332	DOWN	Maoa
ENSMUSG00000102869	1190.42	-0.240649	0.079236	-3.03711	0.00238855	0.038771	DOWN	Norad
ENSMUSG00000018770	3607.25	-0.239104	0.0804513	-2.97204	0.0029583	0.0456445	DOWN	Atp5mc3
ENSMUSG00000001467	2647.65	-0.236623	0.0761478	-3.10742	0.00188731	0.0323517	DOWN	Cyp51
ENSMUSG00000031342	35569.2	-0.232565	0.0763602	-3.04563	0.00232191	0.0379659	DOWN	Gpm6b
ENSMUSG00000104222	2665.45	-0.231306	0.0625159	-3.69995	0.00021564	0.00617206	DOWN	Gm7292
ENSMUSG00000029076	2789.28	-0.2294	0.0700114	-3.27661	0.00105061	0.020877	DOWN	Sdf4
ENSMUSG00000074637	7577.03	-0.227657	0.0604393	-3.7667	0.000165418	0.00503977	DOWN	Sox2
ENSMUSG00000023175	4128.14	-0.227347	0.0630543	-3.60558	0.000311462	0.00817929	DOWN	Bsg
ENSMUSG00000033720	5737.01	-0.22371	0.0697777	-3.20603	0.00134578	0.025081	DOWN	Sfxn5
ENSMUSG00000030062	2674.84	-0.220295	0.0676012	-3.25874	0.00111908	0.0218754	DOWN	Rpn1
ENSMUSG00000028618	4847.4	-0.209283	0.0589255	-3.55165	0.00038282	0.00946371	DOWN	Tmem59
ENSMUSG00000025130	6267.91	-0.208264	0.0540472	-3.85338	0.000116499	0.00388304	DOWN	P4hb
ENSMUSG00000031633	7220.3	-0.208263	0.0615518	-3.38354	0.00071559	0.015482	DOWN	Slc25a4
ENSMUSG00000062933	4401.85	-0.207733	0.0642605	-3.23267	0.00122637	0.0234438	DOWN	Gm10123
ENSMUSG00000014077	3563.74	-0.204914	0.0630446	-3.25029	0.00115286	0.0223941	DOWN	Chp1
ENSMUSG00000004207	22530.3	-0.204516	0.0629288	-3.24995	0.00115423	0.0223941	DOWN	Psap
ENSMUSG00000032324	9126.34	-0.201401	0.0611304	-3.29462	0.000985566	0.0198628	DOWN	Tspan3
ENSMUSG00000030824	2505.38	-0.198364	0.0644611	-3.07727	0.00208905	0.0348524	DOWN	Nucb1
ENSMUSG00000020263	5083.24	-0.19812	0.0644442	-3.0743	0.00211	0.035127	DOWN	Appl2
ENSMUSG00000054452	2256.64	-0.197786	0.0648299	-3.05084	0.00228202	0.0374314	DOWN	Tle5
ENSMUSG00000019923	4012.52	-0.196607	0.0616525	-3.18896	0.00142785	0.026142	DOWN	Zwint
ENSMUSG00000032294	15574.5	-0.185028	0.0600192	-3.08281	0.00205053	0.0345371	DOWN	Pkm
ENSMUSG00000018707	19478.4	0.189437	0.057888	3.27247	0.00106613	0.0210513	UP	Dync1h1
ENSMUSG00000024534	3978.85	0.212525	0.0721375	2.94611	0.00321802	0.0487651	UP	Sncaip
ENSMUSG00000040209	6014.32	0.213276	0.0667115	3.197	0.00138866	0.0257571	UP	Zfp704
ENSMUSG00000058056	3854.41	0.217999	0.0712546	3.05943	0.00221758	0.0365876	UP	Palld
ENSMUSG00000026923	15729	0.226799	0.0637865	3.55559	0.000377131	0.00935273	UP	Notch1
ENSMUSG00000001911	17273.3	0.228057	0.0674533	3.38096	0.000722319	0.0155413	UP	Nfix
ENSMUSG00000027878	5028.18	0.228068	0.0638665	3.57101	0.000355608	0.0090296	UP	Notch2
ENSMUSG00000020900	6842.32	0.229399	0.0685906	3.34446	0.000824429	0.0171699	UP	Myh10
ENSMUSG00000040721	2192.29	0.231603	0.0689856	3.35726	0.000787195	0.0165715	UP	Zfhx2
ENSMUSG00000008575	17374	0.232116	0.0638952	3.63276	0.00028041	0.00756767	UP	Nfib
ENSMUSG00000002459	1224.23	0.233836	0.0780222	2.99704	0.00272612	0.0430413	UP	Rgs20
ENSMUSG00000040649	5003.48	0.243368	0.0765669	3.1785	0.00148039	0.0268579	UP	Rimklb
ENSMUSG00000019986	2430.72	0.248303	0.0661861	3.75159	0.000175717	0.00524092	UP	Ahi1
ENSMUSG00000108616	3133.94	0.249086	0.0841807	2.95895	0.00308691	0.0473012	UP	Gm35040
ENSMUSG00000048756	4575.63	0.249282	0.0714567	3.48857	0.000485612	0.0114774	UP	Foxo3
ENSMUSG00000021327	3728.32	0.255245	0.0736452	3.46588	0.000528507	0.0122864	UP	Zkscan3
ENSMUSG00000070509	10608.8	0.255708	0.0673135	3.79875	0.000145425	0.00456506	UP	Rgma
ENSMUSG00000026640	2960.73	0.256504	0.0857536	2.99117	0.00277912	0.043701	UP	Plxna2
ENSMUSG00000026313	1186.78	0.259836	0.0805439	3.22602	0.00125527	0.0237921	UP	Hdac4
ENSMUSG00000036377	5050.28	0.260482	0.0875002	2.97693	0.00291153	0.045191	UP	Cracd
ENSMUSG00000002028	8570.84	0.261648	0.084993	3.07846	0.00208071	0.0347506	UP	Kmt2a
ENSMUSG00000041702	1517.85	0.262208	0.0783459	3.34679	0.000817521	0.0170488	UP	Btbd7
ENSMUSG00000058006	2401.77	0.267222	0.0738725	3.61734	0.000297647	0.0079097	UP	Mdn1
ENSMUSG00000027751	2115.71	0.269389	0.084665	3.18182	0.00146353	0.0266701	UP	Supt20
ENSMUSG00000096210	3001.08	0.274185	0.0912663	3.00423	0.00266257	0.0421232	UP	H1f0
ENSMUSG00000031134	2924.56	0.27941	0.0649028	4.30505	1.66948e-05	0.00082385	UP	Rbmx
ENSMUSG00000041846	2742.4	0.282714	0.0916217	3.08567	0.00203095	0.0342495	UP	Ppp4r3a
ENSMUSG00000028402	4287.53	0.285033	0.085049	3.3514	0.000804044	0.0168127	UP	Mpdz
ENSMUSG00000026409	1513.25	0.285843	0.0796811	3.58734	0.000334063	0.00859908	UP	Pfkfb2
ENSMUSG00000021111	5065.35	0.287275	0.0805561	3.56615	0.000362266	0.00912923	UP	Papola
ENSMUSG00000089756	564.259	0.288128	0.096888	2.97382	0.00294114	0.0454679	UP	Zfp966
ENSMUSG00000051154	1788.82	0.288451	0.0855839	3.37039	0.000750618	0.0160176	UP	Commd3
ENSMUSG00000021127	4848.66	0.291142	0.0885106	3.28934	0.00100421	0.0201604	UP	Zfp36l1
ENSMUSG00000036295	1034.96	0.293026	0.0890015	3.29238	0.000993441	0.0199957	UP	Lrrn3
ENSMUSG00000097156	10823.2	0.296059	0.0689535	4.2936	1.75796e-05	0.000854282	UP	Gm3764
ENSMUSG00000026502	2221.27	0.296872	0.100305	2.9597	0.00307942	0.0472794	UP	Desi2
ENSMUSG00000046994	987.949	0.298684	0.0929532	3.21328	0.00131229	0.0245449	UP	Mars2
ENSMUSG00000004356	862.581	0.300283	0.0899299	3.33908	0.000840552	0.0173207	UP	Utp20
ENSMUSG00000021068	938.393	0.30548	0.101663	3.00483	0.00265727	0.0421232	UP	Nin
ENSMUSG00000032280	3277.64	0.305811	0.0990169	3.08847	0.00201188	0.0340383	UP	Tle3
ENSMUSG00000000567	6452.52	0.306115	0.0614275	4.98336	6.24883e-07	6.16933e-05	UP	Sox9
ENSMUSG00000026577	984.454	0.306773	0.0924164	3.31947	0.000901898	0.0184629	UP	Blzf1
ENSMUSG00000028552	4171.33	0.308349	0.0790406	3.90115	9.57386e-05	0.00328226	UP	Eps15
ENSMUSG00000044783	3222.61	0.309473	0.0868275	3.56423	0.00036493	0.00915199	UP	Hjurp
ENSMUSG00000029397	987.332	0.310757	0.0879387	3.53379	0.000409649	0.0100152	UP	Rchy1
ENSMUSG00000026385	27971	0.312213	0.077509	4.02808	5.62333e-05	0.00212909	UP	Dbi
ENSMUSG00000020393	851.785	0.314824	0.0964481	3.26418	0.00109782	0.0215678	UP	Kremen1
ENSMUSG00000010608	6392.47	0.314833	0.105281	2.9904	0.00278608	0.0437664	UP	Rbm25
ENSMUSG00000031548	2991.57	0.315948	0.0660569	4.78297	1.72721e-06	0.00013338	UP	Sfrp1
ENSMUSG00000032253	4516.28	0.316785	0.0920776	3.44041	0.000580828	0.0132075	UP	Phip
ENSMUSG00000039630	22199.1	0.319448	0.0814919	3.92	8.85507e-05	0.00306956	UP	Hnrnpu
ENSMUSG00000033904	1020.24	0.322409	0.107945	2.9868	0.00281918	0.0441088	UP	Ccp110
ENSMUSG00000025978	4727.8	0.322502	0.0635533	5.07452	3.88475e-07	4.03988e-05	UP	Rftn2
ENSMUSG00000026566	1469.23	0.325213	0.0894576	3.63539	0.00027756	0.00750374	UP	Mpzl1
ENSMUSG00000036707	5885.62	0.326729	0.110226	2.96417	0.00303497	0.0467349	UP	Cab39
ENSMUSG00000026031	2179.69	0.330397	0.101515	3.25465	0.00113532	0.0221373	UP	Cflar
ENSMUSG00000025962	578.368	0.331468	0.109181	3.03593	0.00239794	0.0388426	UP	Fastkd2
ENSMUSG00000049339	1771.97	0.332268	0.101522	3.27287	0.00106462	0.0210481	UP	Retreg2
ENSMUSG00000026273	411.439	0.332482	0.105772	3.1434	0.00166999	0.0294352	UP	Mterf4
ENSMUSG00000033021	480.924	0.334151	0.108902	3.06837	0.00215229	0.0356786	UP	Gmppa
ENSMUSG00000073725	3510.26	0.334732	0.0926511	3.61282	0.000302883	0.00802151	UP	Lmbrd1
ENSMUSG00000004451	1495.05	0.334827	0.0976285	3.4296	0.000604464	0.0136061	UP	Ralb
ENSMUSG00000042579	410.4	0.335476	0.104567	3.20823	0.00133557	0.0249205	UP	4632404H12Rik
ENSMUSG00000018196	1528.66	0.336969	0.107916	3.12252	0.00179307	0.0313215	UP	Glrx2
ENSMUSG00000052534	6577.02	0.338486	0.0898515	3.76718	0.000165105	0.00503977	UP	Pbx1
ENSMUSG00000026773	2487.85	0.338495	0.070605	4.79421	1.63315e-06	0.000128941	UP	Pfkfb3
ENSMUSG00000016528	2949.46	0.339765	0.0884804	3.84	0.000123032	0.00404891	UP	Mapkapk2
ENSMUSG00000027495	634.791	0.340337	0.106696	3.18978	0.0014238	0.0261292	UP	Fam210b
ENSMUSG00000026198	556.427	0.3411	0.0946925	3.60219	0.000315547	0.00822258	UP	Abcb6
ENSMUSG00000036104	1317.22	0.341144	0.0947089	3.60203	0.000315746	0.00822258	UP	Rab3gap1
ENSMUSG00000026113	970.768	0.341269	0.0910607	3.7477	0.000178461	0.00527783	UP	Inpp4a
ENSMUSG00000045817	3166.21	0.341591	0.0975711	3.50094	0.000463617	0.011075	UP	Zfp36l2
ENSMUSG00000034227	2295.18	0.341654	0.0908376	3.76115	0.000169134	0.00511335	UP	Foxj1
ENSMUSG00000026123	2725.18	0.341939	0.104407	3.27507	0.00105635	0.0209407	UP	Plekhb2
ENSMUSG00000026600	5013.48	0.342198	0.0825412	4.14579	3.38647e-05	0.00143939	UP	Soat1
ENSMUSG00000026171	638.401	0.342364	0.107313	3.19035	0.00142101	0.0261088	UP	Rnf25
ENSMUSG00000039318	1424.29	0.342447	0.0945463	3.622	0.000292329	0.00782169	UP	Rab3gap2
ENSMUSG00000073643	756.79	0.343152	0.0987214	3.47597	0.000509015	0.0119042	UP	Wdfy1
ENSMUSG00000026203	668.526	0.343376	0.10092	3.40245	0.000667851	0.0146112	UP	Dnajb2
ENSMUSG00000025104	1848.79	0.343377	0.102783	3.34081	0.000835339	0.0172589	UP	Hdgfl3
ENSMUSG00000033684	879.441	0.34341	0.111417	3.08222	0.00205464	0.0345371	UP	Qsox1
ENSMUSG00000025980	6433.99	0.343539	0.113921	3.0156	0.00256471	0.0409907	UP	Hspd1
ENSMUSG00000022443	4768.41	0.345694	0.111569	3.09847	0.00194525	0.0332719	UP	Myh9
ENSMUSG00000026634	2151.07	0.345954	0.0898886	3.8487	0.000118748	0.0039328	UP	Angel2
ENSMUSG00000026131	17135.5	0.346154	0.112588	3.07452	0.00210842	0.035127	UP	Dst
ENSMUSG00000026374	3753.42	0.346404	0.0989229	3.50176	0.000462199	0.011058	UP	Tsn
ENSMUSG00000074505	5076.46	0.347174	0.0766904	4.52696	5.9838e-06	0.000371878	UP	Fat3
ENSMUSG00000060032	397.617	0.347592	0.117459	2.95927	0.00308367	0.0472981	UP	H2aj
ENSMUSG00000037624	5844.68	0.347949	0.0792503	4.3905	1.13091e-05	0.000605	UP	Kcnk2
ENSMUSG00000028664	1652.81	0.348189	0.11581	3.00656	0.00264218	0.0420136	UP	Ephb2
ENSMUSG00000038855	3155.9	0.348415	0.11503	3.02892	0.00245431	0.0395821	UP	Itpkb
ENSMUSG00000026027	1007.49	0.348894	0.10984	3.1764	0.00149116	0.0270158	UP	Stradb
ENSMUSG00000050565	4277.76	0.348955	0.101708	3.43096	0.000601443	0.0135577	UP	Tor1aip2
ENSMUSG00000029426	7269.61	0.349145	0.0913734	3.82108	0.000132868	0.0042911	UP	Scarb2
ENSMUSG00000026176	2344.52	0.350917	0.0857247	4.09353	4.24848e-05	0.00170804	UP	Ctdsp1
ENSMUSG00000054770	732.992	0.35146	0.100418	3.49998	0.000465293	0.0110811	UP	Kctd18
ENSMUSG00000026617	1206.88	0.352913	0.105971	3.33029	0.000867564	0.0177834	UP	Bpnt1
ENSMUSG00000026427	805.477	0.353179	0.10567	3.34229	0.000830905	0.0172358	UP	Eif2d
ENSMUSG00000026496	3049.17	0.354279	0.101779	3.48085	0.000499816	0.0117419	UP	Parp1
ENSMUSG00000026466	3394.89	0.355362	0.082034	4.33188	1.47839e-05	0.000746321	UP	Tor1aip1
ENSMUSG00000026499	1620.28	0.355955	0.0951308	3.74174	0.00018275	0.00538889	UP	Acbd3
ENSMUSG00000040596	4107.67	0.356281	0.0925845	3.84817	0.000119002	0.00393285	UP	Pogk
ENSMUSG00000040843	1189.61	0.356684	0.119044	2.99625	0.00273326	0.0431103	UP	Tiprl
ENSMUSG00000026667	4554.55	0.356861	0.100045	3.567	0.000361094	0.00911442	UP	Uhmk1
ENSMUSG00000026615	5910.68	0.3581	0.1025	3.49365	0.000476474	0.0112956	UP	Eprs1
ENSMUSG00000026342	977.909	0.359239	0.108488	3.31131	0.000928613	0.0189352	UP	Slc35f5
ENSMUSG00000026571	1431.75	0.3595	0.100841	3.56503	0.000363818	0.00914576	UP	Dcaf6
ENSMUSG00000040423	4287.59	0.35955	0.0868589	4.13947	3.48105e-05	0.00147157	UP	Rc3h1
ENSMUSG00000026504	617.892	0.359665	0.118377	3.03831	0.0023791	0.0386982	UP	Sdccag8
ENSMUSG00000102976	3375.32	0.35999	0.0960306	3.7487	0.000177756	0.00527509	UP	Zc3h11a
ENSMUSG00000026245	812.709	0.361241	0.110447	3.27071	0.0010728	0.0211562	UP	Farsb
ENSMUSG00000025986	2355.31	0.362472	0.0861265	4.2086	2.56954e-05	0.00118028	UP	Slc39a10
ENSMUSG00000026020	1390.74	0.363193	0.106681	3.40449	0.000662868	0.0145226	UP	Nop58
ENSMUSG00000027660	1154.9	0.363585	0.112021	3.24567	0.00117174	0.0226739	UP	Skil
ENSMUSG00000026150	4625.94	0.364941	0.102588	3.55733	0.000374637	0.009332	UP	Mff
ENSMUSG00000026024	2275.5	0.365621	0.0880373	4.15302	3.28116e-05	0.00139844	UP	Als2
ENSMUSG00000079658	2001.9	0.365797	0.118505	3.08676	0.00202348	0.0341604	UP	Eloc
ENSMUSG00000026279	417.175	0.366892	0.10442	3.51361	0.000442059	0.0106087	UP	Thap4
ENSMUSG00000026234	13693.7	0.367219	0.0966224	3.80055	0.000144373	0.00455886	UP	Ncl
ENSMUSG00000019961	2497.76	0.368308	0.108392	3.39794	0.000678948	0.0147918	UP	Tmpo
ENSMUSG00000089872	930.955	0.369338	0.0880445	4.19491	2.72984e-05	0.00122364	UP	Rps6kc1
ENSMUSG00000026782	5418.63	0.369844	0.0715601	5.1683	2.36233e-07	2.57627e-05	UP	Abi2
ENSMUSG00000034432	1530.96	0.369972	0.105513	3.50643	0.000454161	0.0108824	UP	Cops8
ENSMUSG00000037351	1963.74	0.370647	0.103973	3.56483	0.000364095	0.00914576	UP	Actr1b
ENSMUSG00000026281	744.971	0.371889	0.110639	3.36129	0.000775789	0.0164423	UP	Dtymk
ENSMUSG00000032883	4015.89	0.372095	0.0679335	5.47733	4.31786e-08	6.94374e-06	UP	Acsl3
ENSMUSG00000026585	3019.86	0.372839	0.0989302	3.76871	0.000164095	0.00503714	UP	Kifap3
ENSMUSG00000038174	1457.09	0.372854	0.102528	3.6366	0.000276261	0.0074816	UP	Hycc2
ENSMUSG00000020640	892.359	0.372935	0.113745	3.27868	0.00104295	0.0207512	UP	Itsn2
ENSMUSG00000051223	9782.02	0.37348	0.115896	3.22254	0.00127059	0.0239371	UP	Bzw1
ENSMUSG00000015961	1737.59	0.373911	0.104927	3.56352	0.000365913	0.00916192	UP	Adss2
ENSMUSG00000010453	1958.1	0.375195	0.0914787	4.10144	4.1058e-05	0.00166788	UP	Kansl3
ENSMUSG00000026270	528.936	0.375812	0.10636	3.53339	0.000410263	0.0100152	UP	Capn10
ENSMUSG00000016181	568.319	0.376012	0.115814	3.24669	0.00116757	0.0226247	UP	Utp25
ENSMUSG00000002881	671.284	0.37667	0.123126	3.05923	0.00221907	0.0365876	UP	Nab1
ENSMUSG00000037341	602.275	0.376702	0.112662	3.34364	0.000826864	0.0171977	UP	Slc9a7
ENSMUSG00000104901	471.069	0.376707	0.102152	3.68771	0.000226281	0.00639449	UP	Gm42692
ENSMUSG00000026102	569.391	0.377079	0.121091	3.11403	0.00184552	0.0318463	UP	Inpp1
ENSMUSG00000026554	5977.11	0.377446	0.0823277	4.58468	4.54673e-06	0.000301806	UP	Dcaf8
ENSMUSG00000022105	3543.43	0.377846	0.0961022	3.9317	8.43455e-05	0.0029633	UP	Rb1
ENSMUSG00000053333	533.017	0.378398	0.122409	3.09126	0.00199308	0.0337936	UP	Dis3l2
ENSMUSG00000026674	5735.01	0.378435	0.114588	3.30257	0.000958031	0.019449	UP	Ddr2
ENSMUSG00000046836	3435.08	0.37848	0.113643	3.33044	0.000867077	0.0177834	UP	Brox
ENSMUSG00000026037	1322.82	0.379099	0.124041	3.05624	0.00224133	0.0368803	UP	Orc2
ENSMUSG00000015839	2608.69	0.379659	0.120071	3.16196	0.0015671	0.0281048	UP	Nfe2l2
ENSMUSG00000036752	1665.87	0.380498	0.0970027	3.92255	8.76151e-05	0.00304389	UP	Tubb4b
ENSMUSG00000056536	1833.15	0.381142	0.129066	2.95308	0.00314619	0.0479271	UP	Pign
ENSMUSG00000032875	1714.78	0.381694	0.0907715	4.205	2.61085e-05	0.00118737	UP	Arhgef17
ENSMUSG00000033124	1709.74	0.382018	0.0904489	4.22358	2.40452e-05	0.001123	UP	Atg9a
ENSMUSG00000026017	833.008	0.382101	0.120846	3.16189	0.00156749	0.0281048	UP	Carf
ENSMUSG00000040713	652.614	0.382831	0.12064	3.17334	0.00150697	0.0272705	UP	Creg1
ENSMUSG00000011256	300.611	0.383815	0.12616	3.04229	0.00234788	0.0383102	UP	Adam19
ENSMUSG00000019699	4474.74	0.384008	0.110979	3.46018	0.000539813	0.0124564	UP	Akt3
ENSMUSG00000034220	2702.81	0.384112	0.105196	3.6514	0.000260811	0.00715008	UP	Gpc1
ENSMUSG00000026447	957.616	0.384446	0.119442	3.21869	0.00128779	0.0241445	UP	Pik3c2b
ENSMUSG00000026641	1543.51	0.384899	0.0949239	4.05482	5.01727e-05	0.00194355	UP	Usf1
ENSMUSG00000025420	339.188	0.385255	0.115069	3.34805	0.000813825	0.0169944	UP	Katnal2
ENSMUSG00000026698	936.355	0.385563	0.100574	3.83362	0.000126273	0.00412943	UP	Pigc
ENSMUSG00000021182	4141.45	0.385868	0.0701118	5.50362	3.72076e-08	6.04585e-06	UP	Ccdc88c
ENSMUSG00000026687	1357.67	0.386158	0.0918166	4.20575	2.60218e-05	0.00118688	UP	Aldh9a1
ENSMUSG00000033813	3081.07	0.3868	0.114484	3.37864	0.000728456	0.0156518	UP	Tcea1
ENSMUSG00000026309	1161.37	0.387558	0.0947225	4.09151	4.28573e-05	0.00171646	UP	Ilkap
ENSMUSG00000026393	1614.11	0.387578	0.115337	3.36039	0.000778319	0.0164547	UP	Nek7
ENSMUSG00000026339	1990.26	0.388115	0.0874429	4.4385	9.0588e-06	0.000508303	UP	Ccdc93
ENSMUSG00000026563	906.278	0.388908	0.113209	3.43532	0.000591864	0.0133998	UP	Tada1
ENSMUSG00000025949	3321.47	0.38894	0.0826925	4.70345	2.55799e-06	0.00019001	UP	Pikfyve
ENSMUSG00000028364	15923.1	0.389042	0.12559	3.09771	0.0019502	0.0333199	UP	Tnc
ENSMUSG00000031963	680.244	0.390265	0.130727	2.98533	0.00283272	0.0442762	UP	Bmper
ENSMUSG00000026553	11134.3	0.390637	0.079136	4.93627	7.96299e-07	7.48281e-05	UP	Copa
ENSMUSG00000035133	9888.6	0.390859	0.130821	2.98775	0.00281042	0.0440601	UP	Arhgap5
ENSMUSG00000062729	1012.94	0.391102	0.105577	3.70442	0.000211873	0.00609564	UP	Ppox
ENSMUSG00000025083	790.319	0.391246	0.0901011	4.3423	1.40996e-05	0.000723486	UP	Afap1l2
ENSMUSG00000034088	8416.12	0.391279	0.0837529	4.67182	2.98541e-06	0.000212646	UP	Hdlbp
ENSMUSG00000067071	1719.75	0.391546	0.093721	4.17778	2.94369e-05	0.00128624	UP	Hes6
ENSMUSG00000041763	2579.41	0.391928	0.11042	3.54942	0.00038608	0.0095292	UP	Tpp2
ENSMUSG00000042229	676.655	0.391942	0.110574	3.54463	0.000393169	0.00964316	UP	Rabif
ENSMUSG00000030084	4256.67	0.392102	0.114524	3.42374	0.000617652	0.013863	UP	Plxna1
ENSMUSG00000028655	2027.76	0.392309	0.0997586	3.93258	8.40384e-05	0.00295918	UP	Mfsd2a
ENSMUSG00000009418	8526.54	0.392385	0.103427	3.79383	0.000148343	0.00463726	UP	Nav1
ENSMUSG00000026127	1025.05	0.39244	0.104224	3.76535	0.000166319	0.00505732	UP	Imp4
ENSMUSG00000033364	1912.57	0.392627	0.0902262	4.35158	1.35158e-05	0.000699949	UP	Usp37
ENSMUSG00000025777	470.862	0.393306	0.101792	3.86381	0.000111633	0.00374487	UP	Gdap1
ENSMUSG00000072949	2977.86	0.393989	0.122226	3.22344	0.00126661	0.023891	UP	Acot1
ENSMUSG00000026153	3202.41	0.394261	0.1095	3.60055	0.000317541	0.00825213	UP	Fam135a
ENSMUSG00000025935	2144.67	0.394586	0.0846028	4.66398	3.10147e-06	0.000215982	UP	Tram1
ENSMUSG00000019891	505.048	0.394587	0.121351	3.25161	0.00114751	0.0223472	UP	Dcbld1
ENSMUSG00000025995	870.355	0.395584	0.0999221	3.95893	7.52872e-05	0.00269978	UP	Wdr75
ENSMUSG00000058013	5547.65	0.395884	0.117017	3.38314	0.000716616	0.0154827	UP	Septin11
ENSMUSG00000026439	1225.62	0.396412	0.116729	3.396	0.000683771	0.0148554	UP	Rbbp5
ENSMUSG00000030882	469.451	0.397286	0.0995535	3.99067	6.58855e-05	0.00241823	UP	Dnhd1
ENSMUSG00000047539	1604.94	0.39742	0.108675	3.65695	0.000255232	0.0070258	UP	Fbxo28
ENSMUSG00000052748	577.889	0.398895	0.106848	3.7333	0.000188986	0.00555178	UP	Swt1
ENSMUSG00000026277	2043.25	0.399638	0.093054	4.29469	1.74939e-05	0.000852773	UP	Stk25
ENSMUSG00000073910	639.939	0.399798	0.124114	3.22122	0.00127647	0.0240066	UP	Mob3b
ENSMUSG00000026095	948.771	0.400182	0.12857	3.11257	0.00185467	0.0318974	UP	Asnsd1
ENSMUSG00000046404	657.88	0.401178	0.115201	3.4824	0.000496937	0.0116919	UP	Yod1
ENSMUSG00000033960	564.124	0.401686	0.1187	3.38405	0.000714255	0.0154745	UP	Jcad
ENSMUSG00000026209	1176.37	0.40283	0.0895545	4.49816	6.85444e-06	0.00041124	UP	Dnpep
ENSMUSG00000037788	1123.43	0.403953	0.129939	3.10879	0.00187854	0.0322369	UP	Vopp1
ENSMUSG00000048000	3948.12	0.404018	0.0896232	4.50796	6.54539e-06	0.000395742	UP	Gigyf2
ENSMUSG00000026047	679.661	0.404467	0.117042	3.45575	0.000548767	0.0126071	UP	Poglut2
ENSMUSG00000004768	1205.95	0.404502	0.0988711	4.0912	4.29143e-05	0.00171646	UP	Rab23
ENSMUSG00000031748	9254.49	0.405368	0.0984454	4.11769	3.82684e-05	0.00158342	UP	Gnao1
ENSMUSG00000026199	510.697	0.405397	0.105682	3.836	0.000125057	0.00410687	UP	Ankzf1
ENSMUSG00000014599	1762.08	0.406096	0.106882	3.7995	0.00014499	0.00456506	UP	Csf1
ENSMUSG00000025979	2494.48	0.406155	0.113725	3.57139	0.000355093	0.0090296	UP	Mob4
ENSMUSG00000026584	753.386	0.407118	0.0958659	4.24675	2.16895e-05	0.00101931	UP	Scyl3
ENSMUSG00000062580	1052.29	0.407394	0.0986175	4.13105	3.61107e-05	0.00151505	UP	Timm17a
ENSMUSG00000033159	987.348	0.407736	0.0836274	4.87563	1.08463e-06	9.61319e-05	UP	Cnppd1
ENSMUSG00000033701	684.837	0.408048	0.101069	4.03731	5.40679e-05	0.00206211	UP	Acbd6
ENSMUSG00000038806	783.575	0.40841	0.131083	3.11566	0.00183537	0.031811	UP	Sde2
ENSMUSG00000067870	3203.07	0.408998	0.122392	3.3417	0.00083267	0.0172492	UP	Rpl31-ps8
ENSMUSG00000026083	4329.94	0.409076	0.0962851	4.24859	2.15116e-05	0.00101685	UP	Eif5b
ENSMUSG00000026587	15919.4	0.409105	0.0911155	4.48996	7.12367e-06	0.000420917	UP	Astn1
ENSMUSG00000072258	305.297	0.409215	0.121784	3.36017	0.000778949	0.0164547	UP	Taf1a
ENSMUSG00000025912	602.105	0.409219	0.136081	3.00718	0.00263686	0.0419718	UP	Mybl1
ENSMUSG00000004031	3041.07	0.409418	0.126401	3.23905	0.00119927	0.0230387	UP	Brinp2
ENSMUSG00000009907	2014.88	0.409598	0.107372	3.81477	0.000136311	0.0043572	UP	Vps4b
ENSMUSG00000026155	2978.04	0.409893	0.0893552	4.58723	4.49159e-06	0.00029942	UP	Smap1
ENSMUSG00000026104	972.641	0.410325	0.0919628	4.46185	8.12543e-06	0.000469439	UP	Stat1
ENSMUSG00000053819	2109.31	0.411372	0.0836135	4.91993	8.65763e-07	7.94414e-05	UP	Camk2d
ENSMUSG00000034292	545.434	0.412344	0.106577	3.86898	0.000109293	0.00368221	UP	Traf3ip1
ENSMUSG00000039354	1009.94	0.412383	0.0856673	4.81377	1.48107e-06	0.000119706	UP	Smarcal1
ENSMUSG00000026484	2142.1	0.413892	0.109527	3.7789	0.000157523	0.00489484	UP	Rnf2
ENSMUSG00000026443	2065.07	0.41434	0.0964395	4.29637	1.73618e-05	0.000851657	UP	Lrrn2
ENSMUSG00000026586	2139.21	0.415038	0.117628	3.52839	0.000418093	0.0101428	UP	Prrx1
ENSMUSG00000026457	2292.02	0.416281	0.10463	3.97862	6.93175e-05	0.00252048	UP	Adipor1
ENSMUSG00000031557	609.697	0.417052	0.124179	3.35848	0.000783738	0.016521	UP	Plekha2
ENSMUSG00000000861	710.316	0.417617	0.124985	3.34134	0.000833763	0.0172492	UP	Bcl11a
ENSMUSG00000051285	4913.9	0.417764	0.0808515	5.16704	2.37824e-07	2.57627e-05	UP	Pcmtd1
ENSMUSG00000006301	726.142	0.41777	0.118308	3.53119	0.00041369	0.010069	UP	Tmbim1
ENSMUSG00000041483	2014.72	0.417778	0.112214	3.72304	0.000196837	0.00572806	UP	Zfp281
ENSMUSG00000026159	2407.51	0.420105	0.105757	3.97235	7.11676e-05	0.00257574	UP	Agfg1
ENSMUSG00000026618	2953.94	0.420108	0.115864	3.62587	0.000287994	0.00774554	UP	Iars2
ENSMUSG00000045179	1398.92	0.420412	0.118166	3.55781	0.000373957	0.009332	UP	Sox3
ENSMUSG00000042901	1544.98	0.420886	0.121473	3.46484	0.000530541	0.012297	UP	Aida
ENSMUSG00000042207	6935	0.421115	0.0849985	4.95438	7.25603e-07	6.94398e-05	UP	Kdm5b
ENSMUSG00000033845	799.157	0.421295	0.133814	3.14836	0.00164191	0.0290387	UP	Mrpl15
ENSMUSG00000043716	10928.1	0.422593	0.120098	3.51873	0.000433615	0.0104221	UP	Rpl7
ENSMUSG00000014602	17890.4	0.422913	0.0587532	7.19813	6.10423e-13	3.9675e-10	UP	Kif1a
ENSMUSG00000078202	2337.5	0.422994	0.143909	2.93931	0.0032894	0.0497204	UP	Nrarp
ENSMUSG00000026211	677.624	0.423057	0.134725	3.14015	0.00168862	0.0296672	UP	Obsl1
ENSMUSG00000013275	2744.89	0.423179	0.0809913	5.225	1.74154e-07	2.04258e-05	UP	Slc41a1
ENSMUSG00000064208	279.758	0.423364	0.140123	3.02137	0.00251633	0.0403	UP	Gm10145
ENSMUSG00000045658	1973.74	0.423646	0.105657	4.00964	6.08115e-05	0.00226396	UP	Pid1
ENSMUSG00000026333	374.176	0.423661	0.133973	3.16229	0.00156532	0.0281048	UP	Gin1
ENSMUSG00000038079	590.186	0.423748	0.136031	3.11508	0.00183895	0.0318378	UP	Tmem237
ENSMUSG00000026078	980.043	0.424496	0.130132	3.26204	0.00110613	0.0217037	UP	Pdcl3
ENSMUSG00000033557	2122.41	0.425143	0.103972	4.089	4.33246e-05	0.00172844	UP	Fam20b
ENSMUSG00000056204	3704.97	0.425963	0.116921	3.64318	0.000269293	0.00736755	UP	Pgpep1
ENSMUSG00000026492	863.819	0.426654	0.110349	3.8664	0.000110454	0.00371329	UP	Tfb2m
ENSMUSG00000026269	1133.12	0.426736	0.0845121	5.04941	4.43185e-07	4.54818e-05	UP	Rnpepl1
ENSMUSG00000022995	11243.4	0.427063	0.0861409	4.95773	7.13225e-07	6.86765e-05	UP	Enah
ENSMUSG00000043857	223.231	0.427614	0.140277	3.04836	0.00230092	0.0377018	UP	Mgat5b
ENSMUSG00000047361	2388.25	0.429056	0.0856064	5.01196	5.38782e-07	5.38747e-05	UP	Gm973
ENSMUSG00000045210	4143.19	0.429153	0.0958374	4.47793	7.53712e-06	0.000441999	UP	Vcpip1
ENSMUSG00000032384	1452.52	0.429776	0.112696	3.8136	0.000136958	0.00436893	UP	Csnk1g1
ENSMUSG00000025982	13557.5	0.43271	0.10102	4.28342	1.84039e-05	0.000886587	UP	Sf3b1
ENSMUSG00000018537	530.627	0.433208	0.117499	3.68691	0.000226995	0.00640234	UP	Pcgf2
ENSMUSG00000058407	1832.28	0.433413	0.103576	4.1845	2.85792e-05	0.00125934	UP	Txndc9
ENSMUSG00000026565	2591.45	0.43405	0.0961945	4.51221	6.41553e-06	0.000390921	UP	Pou2f1
ENSMUSG00000039210	1238.46	0.434411	0.115288	3.76805	0.000164529	0.00503714	UP	Gpatch2
ENSMUSG00000010175	2058.82	0.434717	0.0803739	5.40868	6.34915e-08	9.70984e-06	UP	Prox1
ENSMUSG00000026097	670.165	0.434824	0.129652	3.35376	0.000797201	0.0167595	UP	Ormdl1
ENSMUSG00000020184	1766.93	0.43522	0.144359	3.01483	0.0025712	0.0410524	UP	Mdm2
ENSMUSG00000041303	1216.64	0.435441	0.105191	4.13955	3.47994e-05	0.00147157	UP	Gtf3c3
ENSMUSG00000069083	532.161	0.435457	0.12819	3.39698	0.000681344	0.0148233	UP	Gm10259
ENSMUSG00000046062	4913.13	0.436111	0.0716855	6.08367	1.17465e-09	3.33153e-07	UP	Ppp1r15b
ENSMUSG00000035392	1833.82	0.436617	0.115786	3.77091	0.00016265	0.00500431	UP	Dennd1a
ENSMUSG00000055013	3750.95	0.436939	0.0892848	4.89377	9.89245e-07	8.91979e-05	UP	Agap1
ENSMUSG00000013698	94670.6	0.437053	0.114697	3.8105	0.000138685	0.004406	UP	Pea15a
ENSMUSG00000026254	1612.19	0.437983	0.111941	3.91261	9.13052e-05	0.00315803	UP	Eif4e2
ENSMUSG00000038400	272.449	0.438468	0.124252	3.52885	0.000417365	0.0101409	UP	Pmepa1
ENSMUSG00000033569	5168.35	0.438738	0.106905	4.10401	4.06047e-05	0.0016581	UP	Adgrb3
ENSMUSG00000040782	2817.14	0.438992	0.113851	3.85586	0.000115326	0.00385217	UP	Cop1
ENSMUSG00000026353	4387.1	0.439179	0.100013	4.39124	1.12708e-05	0.000605	UP	Ubxn4
ENSMUSG00000025956	469.038	0.439229	0.134941	3.25496	0.00113407	0.0221373	UP	Mettl21a
ENSMUSG00000008475	1913.21	0.43989	0.10322	4.26167	2.02902e-05	0.000964961	UP	Arpc5
ENSMUSG00000026028	2505.78	0.440073	0.108536	4.05464	5.02116e-05	0.00194355	UP	Trak2
ENSMUSG00000063659	6061.69	0.441471	0.0814508	5.4201	5.95665e-08	9.38563e-06	UP	Zbtb18
ENSMUSG00000026469	9714.74	0.44149	0.0890338	4.95868	7.09746e-07	6.86765e-05	UP	Xpr1
ENSMUSG00000026112	3514.2	0.441946	0.09674	4.56839	4.91485e-06	0.000320782	UP	Coa5
ENSMUSG00000013997	1022.15	0.442166	0.0918253	4.8153	1.46978e-06	0.000119412	UP	Nit1
ENSMUSG00000003458	2899.72	0.442298	0.0704428	6.27882	3.41153e-10	1.18259e-07	UP	Ncstn
ENSMUSG00000004364	5163.47	0.442661	0.101657	4.35445	1.33403e-05	0.000695971	UP	Cul3
ENSMUSG00000026701	17260.6	0.443182	0.0853049	5.19527	2.0442e-07	2.29407e-05	UP	Prdx6
ENSMUSG00000025903	1629.54	0.443263	0.118644	3.73608	0.00018691	0.00550116	UP	Lypla1
ENSMUSG00000044708	22392.6	0.444281	0.0876001	5.07169	3.94299e-07	4.07329e-05	UP	Kcnj10
ENSMUSG00000026158	489.678	0.444642	0.103669	4.28906	1.79431e-05	0.000869238	UP	Ogfrl1
ENSMUSG00000038866	958.486	0.445566	0.100796	4.42046	9.849e-06	0.000539068	UP	Zcchc2
ENSMUSG00000026608	1425.04	0.445612	0.0913817	4.87638	1.08051e-06	9.61319e-05	UP	Kctd3
ENSMUSG00000018199	5988.23	0.445981	0.123876	3.60023	0.000317939	0.00825213	UP	Ro60
ENSMUSG00000024593	4008.72	0.446082	0.0737362	6.0497	1.45117e-09	3.83675e-07	UP	Megf10
ENSMUSG00000026280	1358.76	0.446243	0.106329	4.19683	2.70681e-05	0.00121682	UP	Atg4b
ENSMUSG00000026356	5018.15	0.446645	0.0943568	4.73357	2.20601e-06	0.000167861	UP	Dars1
ENSMUSG00000003134	241.276	0.44676	0.13976	3.19663	0.00139043	0.0257593	UP	Tbc1d8
ENSMUSG00000026470	1708.5	0.446834	0.085103	5.2505	1.51687e-07	1.83056e-05	UP	Stx6
ENSMUSG00000063632	6455.93	0.447554	0.10638	4.20714	2.58621e-05	0.00118306	UP	Sox11
ENSMUSG00000025907	3550.3	0.449041	0.0994279	4.51624	6.29461e-06	0.000389599	UP	Rb1cc1
ENSMUSG00000048874	5397	0.450224	0.0960509	4.68735	2.76761e-06	0.0002008	UP	Phf3
ENSMUSG00000026213	674.278	0.451584	0.101624	4.44368	8.84324e-06	0.000499803	UP	Stk11ip
ENSMUSG00000070871	966.818	0.45268	0.149687	3.02417	0.00249317	0.0400113	UP	Ccnyl1
ENSMUSG00000026578	539.095	0.452691	0.148956	3.0391	0.00237289	0.0386374	UP	Ccdc181
ENSMUSG00000026088	237.728	0.453088	0.142011	3.19052	0.00142015	0.0261088	UP	Mitd1
ENSMUSG00000026705	857.753	0.453272	0.103247	4.39019	1.13251e-05	0.000605	UP	Klhl20
ENSMUSG00000024754	1757.66	0.453329	0.0774667	5.85192	4.85922e-09	1.08284e-06	UP	Cemip2
ENSMUSG00000026491	2246.94	0.453374	0.0873292	5.19155	2.08549e-07	2.32368e-05	UP	Ahctf1
ENSMUSG00000021222	353.742	0.453848	0.146605	3.09572	0.00196334	0.0333982	UP	Dcaf4
ENSMUSG00000013973	650.092	0.454826	0.115805	3.92752	8.58257e-05	0.00299507	UP	Dedd
ENSMUSG00000026275	1749.87	0.455678	0.11687	3.89902	9.65823e-05	0.00330392	UP	Ppp1r7
ENSMUSG00000026219	12588.5	0.456995	0.0923324	4.94946	7.44202e-07	7.03564e-05	UP	Trip12
ENSMUSG00000042772	3743.31	0.457061	0.0707109	6.46381	1.02102e-10	3.85135e-08	UP	Smg7
ENSMUSG00000058571	3035.5	0.457178	0.147642	3.09653	0.00195799	0.0333702	UP	Gpc6
ENSMUSG00000052423	737.503	0.457234	0.111646	4.09538	4.21469e-05	0.00169883	UP	B4galt3
ENSMUSG00000034275	1147.32	0.457947	0.105709	4.33214	1.47664e-05	0.000746321	UP	Igsf9b
ENSMUSG00000060244	152.78	0.458256	0.148672	3.08233	0.00205387	0.0345371	UP	Alyref2
ENSMUSG00000016481	1050.02	0.45831	0.13884	3.301	0.000963406	0.0195171	UP	Cr1l
ENSMUSG00000026361	2476.3	0.458945	0.107312	4.27672	1.8967e-05	0.00091036	UP	Cdc73
ENSMUSG00000026064	4473.38	0.459267	0.113037	4.06298	4.84496e-05	0.00188942	UP	Ptp4a1
ENSMUSG00000037503	7922.19	0.459275	0.0883628	5.19761	2.01867e-07	2.29407e-05	UP	Fam168b
ENSMUSG00000056050	2249.27	0.459296	0.0863997	5.31595	1.06104e-07	1.40264e-05	UP	Mia3
ENSMUSG00000045991	323.474	0.459543	0.142957	3.21455	0.0013065	0.0244659	UP	Onecut2
ENSMUSG00000033964	2906.88	0.460513	0.120717	3.81482	0.000136282	0.0043572	UP	Zbtb41
ENSMUSG00000014226	2821.89	0.461942	0.112317	4.11282	3.90851e-05	0.00160868	UP	Cacybp
ENSMUSG00000026558	1579.65	0.462122	0.12764	3.62052	0.000294015	0.00785332	UP	Uck2
ENSMUSG00000033276	849.899	0.462135	0.104495	4.42256	9.75387e-06	0.000535741	UP	Stk36
ENSMUSG00000070939	1774.36	0.463636	0.0773032	5.99764	2.00208e-09	5.03717e-07	UP	Tgfbrap1
ENSMUSG00000026172	278.792	0.464333	0.156155	2.97353	0.00294394	0.0454679	UP	Bcs1l
ENSMUSG00000037470	3648.7	0.464574	0.102997	4.51057	6.46547e-06	0.000392432	UP	Uggt1
ENSMUSG00000040225	17281	0.464722	0.078213	5.94175	2.81997e-09	6.76749e-07	UP	Prrc2c
ENSMUSG00000026094	288.973	0.464749	0.157709	2.94688	0.00320994	0.048708	UP	Stk17b
ENSMUSG00000041879	5095.43	0.465157	0.0883713	5.26366	1.41215e-07	1.7345e-05	UP	Ipo9
ENSMUSG00000025997	1576.2	0.465207	0.110326	4.21666	2.47945e-05	0.0011511	UP	Ikzf2
ENSMUSG00000019817	882.368	0.465228	0.127712	3.6428	0.000269689	0.00736755	UP	Plagl1
ENSMUSG00000022965	429.685	0.466158	0.111326	4.18732	2.82263e-05	0.00124731	UP	Ifngr2
ENSMUSG00000026036	842.288	0.466234	0.125545	3.71368	0.000204265	0.00592254	UP	Nif3l1
ENSMUSG00000001143	1933.93	0.467038	0.079779	5.85415	4.79463e-09	1.08284e-06	UP	Lman2l
ENSMUSG00000006304	3644.96	0.467158	0.11531	4.05131	5.09314e-05	0.00196653	UP	Arpc2
ENSMUSG00000073557	2049.16	0.467471	0.0874574	5.34513	9.0353e-08	1.24727e-05	UP	Ppp1r12b
ENSMUSG00000026116	6243.8	0.467862	0.0756833	6.18184	6.33587e-10	2.017e-07	UP	Tmem131
ENSMUSG00000074415	6202.63	0.468996	0.107768	4.35189	1.34972e-05	0.000699949	UP	Mir100hg
ENSMUSG00000014980	400.895	0.469184	0.127154	3.68989	0.000224352	0.00635148	UP	Tsen15
ENSMUSG00000028456	1249.07	0.469319	0.13094	3.58423	0.000338072	0.00868796	UP	Unc13b
ENSMUSG00000026096	514.479	0.470839	0.142491	3.30435	0.000951968	0.0193608	UP	Osgepl1
ENSMUSG00000026341	6328.9	0.47098	0.115234	4.08716	4.36678e-05	0.00173769	UP	Actr3
ENSMUSG00000026721	1757.66	0.471185	0.118466	3.97737	6.96825e-05	0.00252786	UP	Rabgap1l
ENSMUSG00000070462	156.291	0.472414	0.15849	2.98071	0.00287577	0.0447696	UP	Tlnrd1
ENSMUSG00000044340	7841.11	0.473394	0.0657547	7.1994	6.04795e-13	3.9675e-10	UP	Phlpp1
ENSMUSG00000025937	1350.05	0.474396	0.120692	3.93064	8.47191e-05	0.00296974	UP	Lactb2
ENSMUSG00000037434	1127.12	0.47473	0.126606	3.74967	0.000177069	0.00527119	UP	Slc30a1
ENSMUSG00000100863	573.599	0.474907	0.146421	3.24345	0.00118092	0.0227703	UP	Gm12669
ENSMUSG00000026482	1939.3	0.475677	0.086376	5.50705	3.64904e-08	5.99173e-06	UP	Rgl1
ENSMUSG00000067851	3724.9	0.475711	0.0970138	4.90354	9.41247e-07	8.55731e-05	UP	Arfgef1
ENSMUSG00000041570	6134.07	0.476244	0.0799841	5.95423	2.613e-09	6.46986e-07	UP	Camsap2
ENSMUSG00000027663	4249.93	0.476314	0.126753	3.75782	0.000171401	0.00515162	UP	Zmat3
ENSMUSG00000032261	254.399	0.476321	0.142073	3.35264	0.00080046	0.0167828	UP	Sh3bgrl2
ENSMUSG00000056268	876.168	0.476611	0.106964	4.45582	8.35743e-06	0.000479292	UP	Dennd1b
ENSMUSG00000005886	3590.89	0.477739	0.0916591	5.21213	1.86686e-07	2.17322e-05	UP	Ncoa2
ENSMUSG00000042305	1668.46	0.477959	0.10985	4.35101	1.35512e-05	0.000699949	UP	Tmem183a
ENSMUSG00000026307	345.904	0.478397	0.117262	4.07974	4.50865e-05	0.00178504	UP	Scly
ENSMUSG00000051590	358.578	0.478572	0.128375	3.72793	0.000193063	0.00565025	UP	Map3k19
ENSMUSG00000041684	977.05	0.478912	0.113978	4.20179	2.64809e-05	0.0012008	UP	Bivm
ENSMUSG00000060716	221.227	0.478988	0.150645	3.17959	0.00147483	0.0268133	UP	Plekhh1
ENSMUSG00000026663	2097.88	0.480394	0.10217	4.70191	2.57742e-06	0.000190546	UP	Atf6
ENSMUSG00000025915	1228.11	0.480449	0.12451	3.85873	0.000113979	0.00381536	UP	Sgk3
ENSMUSG00000053286	1306.26	0.480527	0.0989901	4.8543	1.20815e-06	0.0001047	UP	Trmt1l
ENSMUSG00000026426	9335.18	0.481168	0.089466	5.37823	7.52217e-08	1.09658e-05	UP	Arl8a
ENSMUSG00000026510	2446.52	0.481613	0.0839645	5.73591	9.69893e-09	1.89117e-06	UP	Trp53bp2
ENSMUSG00000031004	2709.09	0.482794	0.160664	3.005	0.00265583	0.0421232	UP	Mki67
ENSMUSG00000049690	2981.46	0.483058	0.107466	4.49497	6.95785e-06	0.000415567	UP	Nckap5
ENSMUSG00000066643	1456.7	0.48336	0.130819	3.69488	0.000219994	0.00625481	UP	Wdr35
ENSMUSG00000038936	1770.1	0.483705	0.100327	4.82128	1.42637e-06	0.000117725	UP	Sccpdh
ENSMUSG00000062209	7289.64	0.484134	0.111805	4.33018	1.48991e-05	0.000749712	UP	Erbb4
ENSMUSG00000026019	1091.16	0.484564	0.112213	4.31825	1.57273e-05	0.000783803	UP	Wdr12
ENSMUSG00000005501	2281.75	0.485174	0.116678	4.15824	3.20709e-05	0.00137438	UP	Usp40
ENSMUSG00000026500	579.426	0.486601	0.0999186	4.86998	1.11611e-06	9.83624e-05	UP	Cox20
ENSMUSG00000026174	1188.88	0.487674	0.107414	4.54013	5.62199e-06	0.000353618	UP	Cnot9
ENSMUSG00000022817	2000.16	0.488228	0.120853	4.03986	5.34839e-05	0.00204484	UP	Itgb5
ENSMUSG00000044447	212.995	0.488859	0.146246	3.34273	0.00082959	0.0172314	UP	Dock5
ENSMUSG00000037461	1533.19	0.489228	0.0976636	5.00932	5.46228e-07	5.42714e-05	UP	Ints7
ENSMUSG00000026319	1774.18	0.489405	0.11674	4.19225	2.76203e-05	0.00122749	UP	Relch
ENSMUSG00000003135	986.334	0.489827	0.0886929	5.52273	3.33774e-08	5.59844e-06	UP	Cnot11
ENSMUSG00000026527	1129.89	0.489904	0.141391	3.46489	0.000530458	0.012297	UP	Rgs7
ENSMUSG00000026384	5722.25	0.490034	0.103629	4.72874	2.25917e-06	0.000170138	UP	Ptpn4
ENSMUSG00000025911	1986.55	0.491829	0.121119	4.06071	4.89239e-05	0.00190315	UP	Adhfe1
ENSMUSG00000045659	1695.03	0.492153	0.094158	5.22688	1.72395e-07	2.03727e-05	UP	Plekha7
ENSMUSG00000020423	4089.6	0.492929	0.107321	4.59302	4.36871e-06	0.000293719	UP	Btg2
ENSMUSG00000042215	259.143	0.49434	0.140244	3.52485	0.000423721	0.0102576	UP	Bag2
ENSMUSG00000043019	3212.44	0.494916	0.102391	4.83357	1.34107e-06	0.000113077	UP	Edem3
ENSMUSG00000003721	753.936	0.494978	0.108657	4.55541	5.22828e-06	0.000337008	UP	Insig2
ENSMUSG00000026034	7092.18	0.495291	0.102563	4.82916	1.3711e-06	0.000114988	UP	Clk1
ENSMUSG00000026596	2924.06	0.495853	0.0917445	5.40472	6.49096e-08	9.83034e-06	UP	Abl2
ENSMUSG00000026121	315.552	0.496068	0.151564	3.273	0.00106411	0.0210481	UP	Sema4c
ENSMUSG00000001138	1473.7	0.496455	0.0941907	5.27074	1.35873e-07	1.68213e-05	UP	Cnnm3
ENSMUSG00000040836	2298.67	0.496971	0.0882267	5.63288	1.77225e-08	3.25239e-06	UP	Gpr161
ENSMUSG00000038587	313.793	0.499276	0.159522	3.12981	0.00174917	0.0306577	UP	Akap12
ENSMUSG00000050840	2913.91	0.50004	0.113556	4.40346	1.06538e-05	0.00058108	UP	Cdh20
ENSMUSG00000038733	11634.2	0.500146	0.0994412	5.02957	4.9158e-07	4.97932e-05	UP	Wdr26
ENSMUSG00000024978	8804.77	0.50044	0.0811393	6.16766	6.93086e-10	2.16229e-07	UP	Gpam
ENSMUSG00000026014	997.637	0.501018	0.137612	3.6408	0.000271795	0.00738628	UP	Raph1
ENSMUSG00000029763	6037.26	0.501131	0.133239	3.76113	0.000169145	0.00511335	UP	Exoc4
ENSMUSG00000056870	765.818	0.501661	0.13298	3.77247	0.000161641	0.00499294	UP	Gulp1
ENSMUSG00000049313	4738.33	0.503979	0.105817	4.76272	1.90997e-06	0.000146767	UP	Sorl1
ENSMUSG00000050229	1213.26	0.50428	0.104525	4.8245	1.40358e-06	0.000116459	UP	Pigm
ENSMUSG00000026240	528.816	0.50503	0.119639	4.22128	2.42921e-05	0.00113114	UP	Cops7b
ENSMUSG00000026478	5825.9	0.505989	0.0833436	6.07111	1.27028e-09	3.5384e-07	UP	Lamc1
ENSMUSG00000066595	369.024	0.506768	0.125255	4.04589	5.21251e-05	0.00200765	UP	Flvcr1
ENSMUSG00000026383	1624.92	0.506983	0.107998	4.69435	2.67454e-06	0.000195869	UP	Epb41l5
ENSMUSG00000036768	223.563	0.506993	0.156989	3.22947	0.00124018	0.0236294	UP	Kif15
ENSMUSG00000028354	4297.21	0.507107	0.0946269	5.35901	8.36773e-08	1.17558e-05	UP	Fmn2
ENSMUSG00000026516	3323.64	0.507334	0.0916882	5.53325	3.14349e-08	5.3885e-06	UP	Nvl
ENSMUSG00000039963	282.098	0.509733	0.156411	3.25894	0.00111829	0.0218754	UP	Ccdc40
ENSMUSG00000041624	148.328	0.50994	0.156158	3.26553	0.00109258	0.0214919	UP	Gucy1a2
ENSMUSG00000053483	1110.64	0.51061	0.0949696	5.37656	7.59223e-08	1.09658e-05	UP	Usp21
ENSMUSG00000025920	1055.13	0.510868	0.13107	3.89769	9.71148e-05	0.00330818	UP	Stau2
ENSMUSG00000055067	539.085	0.511286	0.114862	4.4513	8.53538e-06	0.000485925	UP	Smyd3
ENSMUSG00000022708	27103.9	0.511815	0.133895	3.8225	0.000132108	0.00427542	UP	Zbtb20
ENSMUSG00000003873	1139.96	0.51352	0.11271	4.55612	5.21074e-06	0.000337008	UP	Bax
ENSMUSG00000059149	1055.69	0.513525	0.0896758	5.72646	1.02549e-08	1.9749e-06	UP	Mfsd4a
ENSMUSG00000103839	267.58	0.513727	0.153993	3.33603	0.000849825	0.0174887	UP	Gm37607
ENSMUSG00000026490	6144.77	0.514123	0.0919442	5.59169	2.24875e-08	4.03198e-06	UP	Cdc42bpa
ENSMUSG00000026173	5635.41	0.514267	0.130177	3.95052	7.79811e-05	0.00277723	UP	Plcd4
ENSMUSG00000038872	562.325	0.518376	0.175854	2.94777	0.00320077	0.0486425	UP	Zfhx3
ENSMUSG00000026455	901.375	0.518614	0.10991	4.71853	2.37552e-06	0.0001773	UP	Klhl12
ENSMUSG00000067336	14022	0.518652	0.105395	4.92103	8.60882e-07	7.94414e-05	UP	Bmpr2
ENSMUSG00000047534	302.025	0.52003	0.141064	3.68648	0.00022738	0.00640234	UP	Mis18bp1
ENSMUSG00000016493	328.096	0.520972	0.170577	3.05417	0.00225682	0.037057	UP	Cd46
ENSMUSG00000040648	1082.79	0.521994	0.109043	4.78706	1.69243e-06	0.000131899	UP	Ppip5k2
ENSMUSG00000062590	731.962	0.522274	0.119079	4.38593	1.15491e-05	0.000612532	UP	Armc9
ENSMUSG00000021185	451.458	0.523567	0.155825	3.35996	0.000779538	0.0164547	UP	Dglucy
ENSMUSG00000004880	462.721	0.523812	0.15932	3.28779	0.00100976	0.0202199	UP	Lbr
ENSMUSG00000026519	410.153	0.524017	0.119179	4.39688	1.09817e-05	0.000596876	UP	Tmem63a
ENSMUSG00000006005	8989.72	0.525477	0.0903936	5.81321	6.12849e-09	1.27464e-06	UP	Tpr
ENSMUSG00000026627	556.055	0.525541	0.130644	4.02271	5.7533e-05	0.00216255	UP	Pacc1
ENSMUSG00000023150	4880.61	0.526173	0.13453	3.91118	9.1846e-05	0.00316455	UP	Ivns1abp
ENSMUSG00000064302	5904.6	0.52647	0.0869229	6.05675	1.38895e-09	3.73557e-07	UP	Clasp1
ENSMUSG00000057335	6587.43	0.526581	0.0972194	5.41641	6.08072e-08	9.48531e-06	UP	Cep170
ENSMUSG00000058761	1660.49	0.526914	0.129085	4.08191	4.4668e-05	0.00177297	UP	Rnf169
ENSMUSG00000041040	862.603	0.527634	0.151787	3.47615	0.000508668	0.0119042	UP	Fam117b
ENSMUSG00000100213	150.895	0.528022	0.163081	3.23779	0.00120459	0.0231124	UP	Gm28151
ENSMUSG00000037474	169.964	0.529545	0.179653	2.9476	0.0032025	0.0486425	UP	Dtl
ENSMUSG00000098923	300.733	0.530254	0.136064	3.89709	9.73551e-05	0.00330859	UP	Tmem185b
ENSMUSG00000026436	2539.51	0.531751	0.0912421	5.82791	5.61269e-09	1.19935e-06	UP	Elk4
ENSMUSG00000024778	339.4	0.533207	0.168717	3.16037	0.00157568	0.0281546	UP	Fas
ENSMUSG00000026074	22624.8	0.53405	0.0642847	8.30757	9.76859e-17	1.35165e-13	UP	Map4k4
ENSMUSG00000033257	1469.92	0.534096	0.132809	4.02153	5.78202e-05	0.00216812	UP	Ttll4
ENSMUSG00000026817	1461.94	0.534256	0.151786	3.51978	0.000431899	0.0103969	UP	Ak1
ENSMUSG00000042197	4175.03	0.534956	0.113807	4.70053	2.59487e-06	0.000190931	UP	Zfp451
ENSMUSG00000000247	843.153	0.535912	0.152067	3.52418	0.000424798	0.0102576	UP	Lhx2
ENSMUSG00000100455	215.179	0.537069	0.163715	3.2805	0.00103622	0.0206437	UP	Gm29170
ENSMUSG00000057329	2547.72	0.537499	0.136819	3.92853	8.54672e-05	0.00298925	UP	Bcl2
ENSMUSG00000021133	2107.21	0.53762	0.11989	4.48427	7.31637e-06	0.000430672	UP	Susd6
ENSMUSG00000028893	1458.7	0.539254	0.100096	5.38735	7.15057e-08	1.06546e-05	UP	Sesn2
ENSMUSG00000066842	376.597	0.540714	0.145809	3.70837	0.000208598	0.00602579	UP	Hmcn1
ENSMUSG00000026289	871.826	0.540985	0.112322	4.81639	1.4618e-06	0.000119385	UP	Atg16l1
ENSMUSG00000040865	3061.55	0.541465	0.115993	4.6681	3.03997e-06	0.000214572	UP	Ino80d
ENSMUSG00000026349	4203.22	0.541474	0.111856	4.84082	1.29307e-06	0.000110224	UP	Ccnt2
ENSMUSG00000103509	904.799	0.541712	0.12985	4.17184	3.02155e-05	0.00131657	UP	Gm38372
ENSMUSG00000028873	209.352	0.544662	0.176909	3.07877	0.00207859	0.0347506	UP	Cdca8
ENSMUSG00000025959	2657.66	0.545267	0.119327	4.56953	4.88825e-06	0.000320386	UP	Klf7
ENSMUSG00000042046	2141.22	0.545366	0.0736519	7.40465	1.31495e-13	9.76754e-11	UP	Dstyk
ENSMUSG00000041439	485.816	0.54625	0.136322	4.00706	6.14784e-05	0.00228334	UP	Mfsd6
ENSMUSG00000060519	469.378	0.547041	0.113753	4.80904	1.5166e-06	0.000121946	UP	Tor3a
ENSMUSG00000085156	76.7912	0.547887	0.183294	2.98913	0.00279778	0.0439059	UP	Snhg15
ENSMUSG00000047370	64.9865	0.547982	0.184265	2.97388	0.00294057	0.0454679	UP	Gm7367
ENSMUSG00000033671	4364.92	0.548287	0.0929558	5.89836	3.67137e-09	8.54771e-07	UP	Cep350
ENSMUSG00000039450	204.784	0.548895	0.170073	3.22741	0.00124918	0.0237344	UP	Dcxr
ENSMUSG00000026425	3763.13	0.54891	0.112468	4.88057	1.05778e-06	9.48294e-05	UP	Srgap2
ENSMUSG00000026135	1270.05	0.549986	0.111532	4.93121	8.17214e-07	7.63337e-05	UP	Zfp142
ENSMUSG00000026509	3876.99	0.552266	0.0944241	5.84878	4.95183e-09	1.08794e-06	UP	Capn2
ENSMUSG00000026103	2634.89	0.553448	0.132694	4.17087	3.03433e-05	0.00131846	UP	Gls
ENSMUSG00000037395	737.878	0.556292	0.147842	3.76274	0.000168065	0.00510047	UP	Rcor3
ENSMUSG00000102559	123.532	0.558778	0.188625	2.96237	0.00305277	0.0469627	UP	Gm37570
ENSMUSG00000018417	1168.15	0.560289	0.14275	3.92496	8.67451e-05	0.00302039	UP	Myo1b
ENSMUSG00000040265	839.959	0.561153	0.155714	3.60375	0.00031366	0.00822258	UP	Dnm3
ENSMUSG00000026305	1465.07	0.563738	0.123651	4.55912	5.13683e-06	0.000333872	UP	Lrrfip1
ENSMUSG00000098206	103.334	0.564404	0.179594	3.14267	0.00167413	0.0294748	UP	Mir181a-1hg
ENSMUSG00000103976	75.4053	0.566719	0.191705	2.9562	0.00311451	0.047584	UP	Gm37677
ENSMUSG00000104245	162.613	0.568101	0.157273	3.61219	0.000303616	0.0080273	UP	Gm38155
ENSMUSG00000056211	4548.93	0.56918	0.101976	5.5815	2.38446e-08	4.17924e-06	UP	R3hdm1
ENSMUSG00000041926	1234.2	0.569354	0.0972506	5.85451	4.78432e-09	1.08284e-06	UP	Rnpep
ENSMUSG00000038949	811.941	0.56963	0.117067	4.86586	1.13962e-06	9.98701e-05	UP	Cnst
ENSMUSG00000051235	96.6544	0.571174	0.186723	3.05894	0.0022212	0.0365876	UP	Gen1
ENSMUSG00000070469	175.13	0.571332	0.157692	3.62309	0.000291105	0.0078023	UP	Adamtsl3
ENSMUSG00000073664	3484.41	0.57165	0.149106	3.83386	0.000126148	0.00412943	UP	Nbeal1
ENSMUSG00000040152	1965.37	0.572154	0.16755	3.41482	0.000638253	0.0141623	UP	Thbs1
ENSMUSG00000037321	183.706	0.573988	0.145357	3.94882	7.85389e-05	0.00279073	UP	Tap1
ENSMUSG00000102302	295.57	0.578897	0.134223	4.31296	1.61081e-05	0.000800223	UP	Gm38190
ENSMUSG00000037035	1568.2	0.580656	0.108111	5.37095	7.83244e-08	1.11071e-05	UP	Inhbb
ENSMUSG00000037408	174.847	0.581968	0.152111	3.82595	0.00013027	0.00423351	UP	Cnnm4
ENSMUSG00000056763	2848.8	0.58387	0.128631	4.53911	5.6492e-06	0.000353903	UP	Cspp1
ENSMUSG00000048234	625.428	0.585278	0.130995	4.46795	7.89746e-06	0.000457964	UP	Rnf149
ENSMUSG00000103928	213.281	0.587953	0.159019	3.69738	0.000217833	0.00621202	UP	Gm37893
ENSMUSG00000079502	18.8765	0.588575	0.193493	3.04184	0.00235135	0.0383268	UP	Cfap77
ENSMUSG00000102407	25.0743	0.58892	0.193265	3.04722	0.0023097	0.0378058	UP	Gm37862
ENSMUSG00000104391	73.1308	0.589093	0.196201	3.0025	0.00267772	0.0423199	UP	Gm37960
ENSMUSG00000007783	1396.09	0.589204	0.141678	4.15874	3.20008e-05	0.00137438	UP	Cpt1c
ENSMUSG00000026594	3881.35	0.590768	0.0899705	6.56624	5.16011e-11	2.11822e-08	UP	Ralgps2
ENSMUSG00000022639	494.554	0.592033	0.180348	3.28272	0.00102812	0.0205085	UP	Dubr
ENSMUSG00000107884	41.5928	0.595559	0.199667	2.98276	0.00285663	0.0445161	UP	Gm44144
ENSMUSG00000104148	57.3259	0.595761	0.188808	3.15538	0.00160291	0.0285105	UP	Pcdha2
ENSMUSG00000032666	2141	0.596016	0.115001	5.18273	2.18667e-07	2.41914e-05	UP	1700025G04Rik
ENSMUSG00000053925	89.18	0.596462	0.188929	3.15708	0.0015936	0.0283774	UP	Gm9929
ENSMUSG00000040297	3029.69	0.596783	0.111936	5.33146	9.74264e-08	1.31013e-05	UP	Suco
ENSMUSG00000030641	194.505	0.598965	0.175002	3.42262	0.000620213	0.0139004	UP	Ddias
ENSMUSG00000030228	22.5562	0.601208	0.198415	3.03005	0.00244514	0.0394842	UP	Pik3c2g
ENSMUSG00000062184	279.826	0.602332	0.168849	3.56729	0.000360692	0.00911442	UP	Hs6st2
ENSMUSG00000054387	6387.44	0.607452	0.112875	5.38162	7.38195e-08	1.08633e-05	UP	Mdm4
ENSMUSG00000041498	178.237	0.609818	0.195511	3.1191	0.00181405	0.0315116	UP	Kif14
ENSMUSG00000026623	166.301	0.610209	0.185742	3.28525	0.00101893	0.0203513	UP	Lpgat1
ENSMUSG00000102813	219.554	0.610851	0.199521	3.06159	0.00220166	0.0364196	UP	Gm37795
ENSMUSG00000043467	3264.62	0.611264	0.116201	5.2604	1.43739e-07	1.75171e-05	UP	Zbtb37
ENSMUSG00000034413	131.703	0.61209	0.185953	3.29164	0.000996066	0.0200227	UP	Neurl1b
ENSMUSG00000002083	182.08	0.613502	0.154843	3.96209	7.42975e-05	0.00267043	UP	Bbc3
ENSMUSG00000094410	5180.56	0.613523	0.105968	5.78971	7.05092e-09	1.41009e-06	UP	Zbed6
ENSMUSG00000026614	359.959	0.614726	0.196506	3.12828	0.00175834	0.0307729	UP	Slc30a10
ENSMUSG00000021668	592.231	0.616913	0.12869	4.79378	1.63667e-06	0.000128941	UP	Polk
ENSMUSG00000083061	702.868	0.617324	0.178912	3.45043	0.000559698	0.0128017	UP	Gm12191
ENSMUSG00000028211	9041.8	0.618666	0.150546	4.10947	3.96563e-05	0.00162789	UP	Trp53inp1
ENSMUSG00000106631	50.6684	0.618958	0.191346	3.23476	0.00121745	0.0233019	UP	Gm42669
ENSMUSG00000096789	37.8267	0.621722	0.199653	3.11402	0.00184557	0.0318463	UP
ENSMUSG00000007122	226.929	0.622581	0.12923	4.81761	1.45289e-06	0.000119282	UP	Casq1
ENSMUSG00000026355	700.778	0.622609	0.154921	4.01889	5.84723e-05	0.00218628	UP	Mcm6
ENSMUSG00000081254	50.7612	0.622704	0.195915	3.17844	0.00148072	0.0268579	UP	Gm12112
ENSMUSG00000026616	51.4623	0.622758	0.199945	3.11465	0.00184165	0.0318463	UP	Cr2
ENSMUSG00000051344	929.118	0.623244	0.100392	6.20812	5.36214e-10	1.78865e-07	UP	Plekhm3
ENSMUSG00000048402	672.686	0.624761	0.137449	4.5454	5.48303e-06	0.000351556	UP	Gli2
ENSMUSG00000041779	879.542	0.625411	0.147459	4.24126	2.22268e-05	0.00104119	UP	Tram2
ENSMUSG00000015222	43700.5	0.626035	0.0856042	7.31313	2.60992e-13	1.85055e-10	UP	Map2
ENSMUSG00000060487	467.068	0.62655	0.166946	3.75302	0.000174716	0.00522106	UP	Samd5
ENSMUSG00000070565	6466.37	0.627097	0.0586302	10.6958	1.06504e-26	1.66135e-22	UP	Rasal2
ENSMUSG00000074449	61.1189	0.627604	0.186602	3.36334	0.000770061	0.0163431	UP	Potefam3a
ENSMUSG00000052062	1350.36	0.632175	0.105119	6.01388	1.81135e-09	4.666e-07	UP	Pard3b
ENSMUSG00000048949	366.234	0.632752	0.130712	4.84081	1.2931e-06	0.000110224	UP	Gm6206
ENSMUSG00000025020	110.331	0.633799	0.198038	3.20038	0.00137244	0.0254866	UP	Slit1
ENSMUSG00000038060	34.6052	0.634133	0.200032	3.17015	0.00152358	0.0274755	UP	Dlec1
ENSMUSG00000026434	5040.04	0.63492	0.122205	5.19553	2.04139e-07	2.29407e-05	UP	Nucks1
ENSMUSG00000104724	85.0567	0.635972	0.185084	3.43614	0.000590075	0.0133978	UP	Gm43162
ENSMUSG00000037432	148.772	0.63792	0.164039	3.88883	0.000100728	0.00340835	UP	Fer1l5
ENSMUSG00000097347	1376.94	0.638512	0.193351	3.30235	0.000958799	0.019449	UP
ENSMUSG00000055676	155.83	0.643305	0.157732	4.07847	4.53324e-05	0.00179023	UP	Gm5069
ENSMUSG00000026082	1118.94	0.648641	0.107879	6.0127	1.82464e-09	4.666e-07	UP	Rev1
ENSMUSG00000071369	232.083	0.652626	0.181166	3.60236	0.000315337	0.00822258	UP	Map3k5
ENSMUSG00000032507	66.0902	0.652693	0.190451	3.4271	0.000610065	0.0137124	UP	Fbxl2
ENSMUSG00000048960	93.2753	0.655219	0.180652	3.62696	0.000286774	0.00772607	UP	Prex2
ENSMUSG00000073418	653.027	0.657137	0.151664	4.33285	1.47192e-05	0.000746321	UP	C4b
ENSMUSG00000102752	713.73	0.657601	0.123649	5.31828	1.04752e-07	1.3966e-05	UP	Gm7694
ENSMUSG00000026473	66981.2	0.659725	0.144163	4.57625	4.73388e-06	0.000312897	UP	Glul
ENSMUSG00000021765	33.1856	0.660513	0.200337	3.29701	0.000977196	0.0197326	UP	Fst
ENSMUSG00000026622	164.9	0.661827	0.194396	3.40453	0.000662787	0.0145226	UP	Nek2
ENSMUSG00000055980	1865.66	0.662065	0.0797654	8.30015	1.03979e-16	1.35165e-13	UP	Irs1
ENSMUSG00000026039	312.92	0.665754	0.175917	3.78448	0.000154032	0.00479591	UP	Sgo2a
ENSMUSG00000087516	11.5413	0.666264	0.165802	4.01844	5.85849e-05	0.00218628	UP	Tbx3os1
ENSMUSG00000022074	155.178	0.668676	0.195424	3.42166	0.000622407	0.0139296	UP	Tnfrsf10b
ENSMUSG00000041577	189.568	0.671616	0.17922	3.74744	0.000178646	0.00527783	UP	Prelp
ENSMUSG00000067653	138.321	0.67609	0.164677	4.10556	4.03334e-05	0.00165134	UP	Ankrd23
ENSMUSG00000031434	188.447	0.67743	0.15678	4.3209	1.55393e-05	0.000776913	UP	Morc4
ENSMUSG00000079470	2152.58	0.680125	0.0914045	7.44083	1.00055e-13	7.80379e-11	UP	Utp14b
ENSMUSG00000033952	1172.31	0.680932	0.181128	3.7594	0.00017032	0.00513892	UP	Aspm
ENSMUSG00000026430	67.555	0.681467	0.191626	3.55624	0.000376194	0.00934435	UP	Rassf5
ENSMUSG00000026683	440.941	0.682462	0.178328	3.827	0.000129715	0.00422426	UP	Nuf2
ENSMUSG00000022385	220.746	0.684847	0.151766	4.51253	6.40578e-06	0.000390921	UP	Gtse1
ENSMUSG00000096768	1466.7	0.687581	0.187117	3.67461	0.000238211	0.00661184	UP	Erdr1y
ENSMUSG00000026090	52.5177	0.68917	0.200286	3.44092	0.000579732	0.0132075	UP	Cracdl
ENSMUSG00000100162	57.9732	0.690133	0.191292	3.60775	0.00030886	0.00812464	UP
ENSMUSG00000060771	577.349	0.690865	0.129475	5.33591	9.50651e-08	1.30081e-05	UP	Tsga10
ENSMUSG00000099924	32.2948	0.696009	0.197473	3.52458	0.000424154	0.0102576	UP	Gm28320
ENSMUSG00000026649	106.034	0.699394	0.187864	3.72287	0.000196974	0.00572806	UP	Cfap126
ENSMUSG00000045382	3278.27	0.699863	0.0775045	9.02997	1.71725e-19	6.69684e-16	UP	Cxcr4
ENSMUSG00000045216	1318	0.70061	0.0983259	7.12538	1.0379e-12	6.4761e-10	UP	Hs6st1
ENSMUSG00000053846	489.52	0.702754	0.170043	4.13281	3.58352e-05	0.00151079	UP	Lipg
ENSMUSG00000101599	1077.34	0.704072	0.148919	4.72789	2.26866e-06	0.000170138	UP
ENSMUSG00000050195	789.826	0.704129	0.163479	4.30715	1.6537e-05	0.000818923	UP	Scd4
ENSMUSG00000026604	2620.4	0.70502	0.114627	6.15054	7.72189e-10	2.36184e-07	UP	Ptpn14
ENSMUSG00000103983	182.367	0.706673	0.138945	5.08601	3.65684e-07	3.85426e-05	UP	Gm20045
ENSMUSG00000026532	120.018	0.712514	0.185021	3.85099	0.000117644	0.00391173	UP	Spta1
ENSMUSG00000087263	43.5677	0.712817	0.198481	3.59135	0.000328965	0.00849589	UP	Gm15726
ENSMUSG00000085912	652.772	0.71284	0.191147	3.72928	0.000192026	0.00563049	UP	Trp53cor1
ENSMUSG00000051639	77.6484	0.715117	0.178908	3.99712	6.41187e-05	0.00237011	UP	Fbl-ps2
ENSMUSG00000052727	3459.51	0.721702	0.154708	4.66494	3.08706e-06	0.000215942	UP	Map1b
ENSMUSG00000038473	285.864	0.72265	0.136592	5.29056	1.2194e-07	1.54646e-05	UP	Nos1ap
ENSMUSG00000049866	1120.57	0.722778	0.160821	4.4943	6.97984e-06	0.000415567	UP	Arl4c
ENSMUSG00000045679	195.978	0.726095	0.190716	3.80721	0.000140546	0.00445604	UP	Slc66a3
ENSMUSG00000046805	101.669	0.734044	0.167312	4.38728	1.14779e-05	0.000611072	UP	Mpeg1
ENSMUSG00000102929	35.0499	0.736131	0.199877	3.68292	0.000230576	0.00642709	UP	Gm37154
ENSMUSG00000090031	159.905	0.739452	0.150814	4.90306	9.43559e-07	8.55731e-05	UP	4732440D04Rik
ENSMUSG00000033147	134.36	0.746307	0.179619	4.15494	3.25372e-05	0.00139054	UP	Slc22a15
ENSMUSG00000041559	241.374	0.746589	0.19588	3.81147	0.000138144	0.00439776	UP	Fmod
ENSMUSG00000036155	2983.86	0.755645	0.0866982	8.7158	2.88705e-18	7.50585e-15	UP	Mgat5
ENSMUSG00000072844	228.512	0.756749	0.199212	3.79872	0.000145447	0.00456506	UP	G530011O06Rikx
ENSMUSG00000037725	1081.22	0.75999	0.133939	5.67417	1.39364e-08	2.58803e-06	UP	Ckap2
ENSMUSG00000037995	113.389	0.769996	0.175768	4.38075	1.18273e-05	0.000621476	UP	Igsf9
ENSMUSG00000026048	2014.52	0.7792	0.123151	6.32719	2.49672e-10	8.85145e-08	UP	Ercc5
ENSMUSG00000067028	515.277	0.781781	0.134381	5.81764	5.96837e-09	1.25812e-06	UP	Cntnap5b
ENSMUSG00000105304	48.7875	0.783236	0.194509	4.02673	5.6558e-05	0.00213113	UP	Gm43696
ENSMUSG00000010529	131.627	0.789945	0.17093	4.62146	3.81048e-06	0.0002607	UP	Gm266
ENSMUSG00000041801	625.454	0.790634	0.194066	4.07405	4.62018e-05	0.00181995	UP	Phlda3
ENSMUSG00000016200	510.209	0.804591	0.120472	6.67868	2.41103e-11	1.07456e-08	UP	Syt14
ENSMUSG00000094989	288.75	0.807295	0.193641	4.16902	3.05909e-05	0.00132552	UP	Rpl9-ps4
ENSMUSG00000024620	110.353	0.809169	0.189413	4.27197	1.93751e-05	0.000927095	UP	Pdgfrb
ENSMUSG00000025507	127.674	0.812422	0.197191	4.11997	3.78916e-05	0.001572	UP	Pidd1
ENSMUSG00000017756	211.928	0.817733	0.152635	5.35745	8.44057e-08	1.17558e-05	UP	Slc12a7
ENSMUSG00000029381	1027.99	0.817898	0.134945	6.06097	1.35304e-09	3.70281e-07	UP	Shroom3
ENSMUSG00000049758	46.2854	0.823791	0.197878	4.16313	3.13914e-05	0.00135269	UP	Or4f62
ENSMUSG00000025969	616.358	0.828249	0.188422	4.39571	1.10409e-05	0.00059801	UP	Nrp2
ENSMUSG00000066800	718.838	0.8368	0.151339	5.52931	3.21495e-08	5.45108e-06	UP	Rnasel
ENSMUSG00000084799	391.181	0.839188	0.127085	6.60337	4.01902e-11	1.6944e-08	UP	Ino80dos
ENSMUSG00000081441	40.2508	0.840025	0.200044	4.19921	2.67847e-05	0.00120756	UP	Gm6161
ENSMUSG00000042078	356.889	0.845643	0.178099	4.74816	2.05273e-06	0.000156963	UP	Svop
ENSMUSG00000026605	1984.54	0.858359	0.166417	5.15788	2.49759e-07	2.68689e-05	UP	Cenpf
ENSMUSG00000051295	267.578	0.870391	0.183922	4.73239	2.21889e-06	0.000168022	UP	9630028B13Rik
ENSMUSG00000034818	177.555	0.913067	0.169914	5.37369	7.71435e-08	1.104e-05	UP	Celf5
ENSMUSG00000095562	171.158	0.931053	0.187345	4.96973	6.70457e-07	6.57764e-05	UP	Erdr1x
ENSMUSG00000026109	1283	0.934878	0.0929931	10.0532	8.89331e-24	6.93634e-20	UP	Tmeff2
ENSMUSG00000024521	266.347	0.937979	0.195133	4.80686	1.53319e-06	0.000122647	UP	Pmaip1
ENSMUSG00000052331	240.419	0.94557	0.161855	5.84207	5.15548e-09	1.11695e-06	UP	Ankrd44
ENSMUSG00000089945	568.713	0.969337	0.159028	6.09539	1.0917e-09	3.21309e-07	UP	Pakap
ENSMUSG00000026235	3310.98	1.0005	0.154208	6.48796	8.70071e-11	3.39306e-08	UP	Epha4
ENSMUSG00000040918	531.369	1.01083	0.177068	5.70871	1.13838e-08	2.16556e-06	UP	Slc19a2
ENSMUSG00000072825	228.167	1.0252	0.148093	6.92269	4.43137e-12	2.30417e-09	UP	Cep170b
ENSMUSG00000076441	217.238	1.04233	0.196279	5.31046	1.09352e-07	1.42148e-05	UP	Ass1
ENSMUSG00000068744	544.682	1.05347	0.177405	5.93819	2.8819e-09	6.81132e-07	UP	Psrc1
ENSMUSG00000035299	1847.33	1.0577	0.163694	6.46146	1.03697e-10	3.85135e-08	UP	Mid1
ENSMUSG00000019997	357.571	1.06527	0.190813	5.58281	2.3666e-08	4.17924e-06	UP	Ccn2
ENSMUSG00000050967	184.049	1.17296	0.149675	7.83674	4.62405e-15	4.80871e-12	UP	Creg2
ENSMUSG00000020932	4531.45	1.18608	0.151662	7.82056	5.25881e-15	5.12701e-12	UP	Gfap
ENSMUSG00000047307	168.639	0.519625	0.177155	2.93317	0.00335524	0.0506343	No_change	Pcdhb13
ENSMUSG00000054135	86.0386	0.557749	0.190159	2.93306	0.00335636	0.0506343	No_change	A430110L20Rik
ENSMUSG00000028955	2284.33	-0.204765	0.0698281	-2.93242	0.00336333	0.0506905	No_change	Vamp3
ENSMUSG00000031778	1678.62	-0.305049	0.104037	-2.93211	0.00336663	0.0506911	No_change	Cx3cl1
ENSMUSG00000027805	4873.99	-0.178459	0.0608806	-2.9313	0.00337545	0.0507749	No_change	Pfn2
ENSMUSG00000020614	281.175	-0.446614	0.15253	-2.92804	0.00341103	0.0512115	No_change	Fam20a
ENSMUSG00000042302	1175.1	-0.232564	0.0794257	-2.92807	0.00341074	0.0512115	No_change	Ehbp1
ENSMUSG00000039194	485.775	-0.449852	0.153671	-2.92738	0.00341832	0.0512716	No_change	Rlbp1
ENSMUSG00000064115	3726.56	-0.294589	0.100674	-2.92616	0.00343179	0.0514241	No_change	Cadm2
ENSMUSG00000030643	769.353	-0.271367	0.0928195	-2.9236	0.00346008	0.0517983	No_change	Rab30
ENSMUSG00000006800	5340.99	0.365795	0.125155	2.92273	0.00346979	0.0518938	No_change	Sulf2
ENSMUSG00000071719	29.4438	-0.577176	0.197501	-2.92239	0.00347358	0.0519007	No_change	Nalf2
ENSMUSG00000026495	506.035	0.458823	0.157178	2.91913	0.00351011	0.0523462	No_change	Efcab2
ENSMUSG00000027615	433.634	0.325739	0.111581	2.9193	0.00350823	0.0523462	No_change	Hps3
ENSMUSG00000037674	4276.26	0.295857	0.101386	2.91812	0.00352145	0.0524652	No_change	Rfx7
ENSMUSG00000042066	318.487	0.427605	0.146578	2.91725	0.00353137	0.0525629	No_change	Tmcc2
ENSMUSG00000037486	2575.54	0.30005	0.102904	2.91584	0.00354738	0.0526941	No_change	Asxl2
ENSMUSG00000038291	1209.18	-0.297022	0.101874	-2.91558	0.00355023	0.0526941	No_change	Snx25
ENSMUSG00000044348	461.117	-0.421706	0.144639	-2.91558	0.00355033	0.0526941	No_change	Slc25a53
ENSMUSG00000026311	733.712	0.357388	0.12262	2.91459	0.0035616	0.0528112	No_change	Asb1
ENSMUSG00000058447	41.5551	-0.579316	0.198934	-2.91209	0.00359015	0.0531769	No_change	Gm26920
ENSMUSG00000067878	23.9722	0.578846	0.19879	2.91184	0.00359308	0.0531769	No_change	Map7d3
ENSMUSG00000015671	1651.38	-0.254115	0.0872811	-2.91145	0.00359756	0.0531928	No_change	Psma2
ENSMUSG00000104519	110.029	0.572751	0.196889	2.90901	0.00362574	0.0535587	No_change	Gm37161
ENSMUSG00000027350	92.7259	-0.535816	0.184278	-2.90765	0.00364154	0.0537243	No_change	Chgb
ENSMUSG00000079671	66.693	0.547587	0.188339	2.90745	0.00364384	0.0537243	No_change	2610203C22Rik
ENSMUSG00000000088	1353.18	-0.250951	0.0863646	-2.90571	0.00366416	0.0539504	No_change	Cox5a
ENSMUSG00000021901	2285.3	-0.237509	0.0817433	-2.90555	0.0036661	0.0539504	No_change	Bap1
ENSMUSG00000003849	67.5756	-0.5486	0.188893	-2.90429	0.00368086	0.0541167	No_change	Nqo1
ENSMUSG00000050751	20.1149	-0.565804	0.194877	-2.90339	0.00369152	0.0542223	No_change	Pgbd5
ENSMUSG00000079157	44.7546	-0.570554	0.196588	-2.90228	0.00370462	0.0543635	No_change	Nalf1
ENSMUSG00000012443	622.577	0.448809	0.154739	2.90043	0.00372648	0.0546274	No_change	Kif11
ENSMUSG00000039903	32.7599	0.57831	0.199406	2.90017	0.00372961	0.0546274	No_change	Eva1c
ENSMUSG00000031343	14.2939	-0.488023	0.168486	-2.89653	0.00377317	0.0552135	No_change	Gabra3
ENSMUSG00000051177	372.567	-0.334919	0.115642	-2.89618	0.00377736	0.0552231	No_change	Plcb1
ENSMUSG00000018566	54.7528	0.549604	0.189894	2.89426	0.00380054	0.05551	No_change	Slc2a4
ENSMUSG00000017929	498.784	-0.353279	0.122077	-2.8939	0.00380491	0.0555218	No_change	B4galt5
ENSMUSG00000015224	851.136	-0.310702	0.10739	-2.89322	0.00381315	0.0555411	No_change	Cyp2j9
ENSMUSG00000107165	39.8779	0.579156	0.200178	2.8932	0.00381336	0.0555411	No_change	Gm43747
ENSMUSG00000023089	631.33	-0.29123	0.100696	-2.89218	0.00382579	0.0556702	No_change	Ndufa5
ENSMUSG00000019979	1049.44	0.367288	0.127055	2.89077	0.00384296	0.0558159	No_change	Apaf1
ENSMUSG00000069601	99.0121	-0.499822	0.172885	-2.89107	0.00383939	0.0558159	No_change	Ank3
ENSMUSG00000027070	2904.4	0.476581	0.164896	2.89019	0.00385013	0.0558259	No_change	Lrp2
ENSMUSG00000033020	900.067	-0.493201	0.17065	-2.89013	0.0038508	0.0558259	No_change	Polr2f
ENSMUSG00000028559	1976.38	0.197718	0.0684184	2.88983	0.00385449	0.0558275	No_change	Osbpl9
ENSMUSG00000020592	114.56	0.469867	0.162735	2.88732	0.00388544	0.0562235	No_change	Sdc1
ENSMUSG00000001674	842.962	0.316117	0.109501	2.88688	0.00389081	0.0562491	No_change	Ddx18
ENSMUSG00000026087	768.829	0.330825	0.114622	2.88624	0.00389875	0.0563116	No_change	Mrpl30
ENSMUSG00000031139	24.0944	-0.575182	0.199375	-2.88492	0.00391516	0.0564964	No_change	Mcf2
ENSMUSG00000070738	1601.04	0.286637	0.0994371	2.88259	0.00394416	0.0568097	No_change	Dgkd
ENSMUSG00000105950	105.508	0.528281	0.183253	2.88279	0.00394169	0.0568097	No_change	Gm43679
ENSMUSG00000028990	775.686	0.288408	0.100077	2.88187	0.00395329	0.0568363	No_change	Lzic
ENSMUSG00000104516	107.619	0.520215	0.180504	2.88202	0.00395131	0.0568363	No_change	Gm9884
ENSMUSG00000094463	31.8526	-0.577167	0.200337	-2.88098	0.00396435	0.0569429	No_change	Gm8546
ENSMUSG00000026941	165.918	-0.418009	0.145133	-2.88019	0.00397437	0.0570342	No_change	Mamdc4
ENSMUSG00000072769	30.8259	-0.576395	0.200174	-2.87947	0.00398341	0.0571114	No_change	Gm10419
ENSMUSG00000053877	6323.32	0.180797	0.0628069	2.87861	0.00399432	0.0572152	No_change	Srcap
ENSMUSG00000033308	139.781	-0.555182	0.192897	-2.87813	0.0040004	0.0572336	No_change	Dpyd
ENSMUSG00000071793	1775.78	-0.316363	0.109927	-2.87793	0.00400294	0.0572336	No_change	2610005L07Rik
ENSMUSG00000029482	685.015	-0.420541	0.146349	-2.87355	0.00405892	0.0579808	No_change	Aacs
ENSMUSG00000022679	359.709	-0.334837	0.116661	-2.87017	0.00410255	0.0585018	No_change	Mpv17l
ENSMUSG00000026659	200.104	0.416811	0.145252	2.86956	0.00411039	0.0585018	No_change	Dusp12
ENSMUSG00000071757	1273.09	0.300478	0.10471	2.86962	0.00410966	0.0585018	No_change	Zhx2
ENSMUSG00000089739	336.743	-0.50179	0.174837	-2.87004	0.00410418	0.0585018	No_change	Gm20431
ENSMUSG00000030161	1795.68	-0.201009	0.0700636	-2.86896	0.00411827	0.0585606	No_change	Gabarapl1
ENSMUSG00000025939	1202.99	0.358591	0.125017	2.86833	0.00412642	0.058623	No_change	Ube2w
ENSMUSG00000108815	184.363	-0.551919	0.192498	-2.86715	0.00414188	0.058789	No_change	Gm49388
ENSMUSG00000072774	217.415	-0.539545	0.188294	-2.86543	0.00416443	0.0590554	No_change	Zfp951
ENSMUSG00000039913	110.9	-0.524204	0.183045	-2.8638	0.00418592	0.0593062	No_change	Pak5
ENSMUSG00000031246	5438.88	-0.168465	0.0588724	-2.86153	0.00421596	0.0596777	No_change	Sh3bgrl
ENSMUSG00000069670	11.8228	-0.462949	0.161824	-2.86083	0.00422538	0.0597567	No_change	Nkain2
ENSMUSG00000027168	1589.61	0.213046	0.074525	2.85871	0.00425365	0.0601021	No_change	Pax6
ENSMUSG00000029401	266.479	-0.437376	0.153014	-2.8584	0.00425783	0.0601067	No_change	Rilpl2
ENSMUSG00000010311	31.1283	0.572426	0.200327	2.85746	0.00427045	0.0602303	No_change	Optc
ENSMUSG00000023079	556.625	-0.270848	0.0948092	-2.85677	0.00427979	0.0603075	No_change	Gtf2ird1
ENSMUSG00000052812	1678.04	0.33322	0.116671	2.85606	0.00428938	0.0603881	No_change	Atad2b
ENSMUSG00000030067	553.249	0.308772	0.108148	2.8551	0.00430235	0.0605161	No_change	Foxp1
ENSMUSG00000040310	29.3078	-0.516447	0.180909	-2.85473	0.00430732	0.0605314	No_change	Alx4
ENSMUSG00000049420	444.911	0.427522	0.149819	2.8536	0.00432273	0.0606933	No_change	Tmem200a
ENSMUSG00000043458	161.176	0.529326	0.185695	2.85052	0.0043648	0.0612289	No_change	Pcdhb12
ENSMUSG00000042364	1220.13	-0.213711	0.0750214	-2.84866	0.00439032	0.0615316	No_change	Snx18
ENSMUSG00000026749	2268.55	0.291808	0.102475	2.84761	0.00440491	0.0616253	No_change	Nek6
ENSMUSG00000061353	22.0993	-0.484205	0.170037	-2.84764	0.00440448	0.0616253	No_change	Cxcl12
ENSMUSG00000009905	823.906	0.287017	0.100815	2.84698	0.00441358	0.0616913	No_change	Kdsr
ENSMUSG00000038702	460.395	0.355853	0.125009	2.84663	0.00441852	0.061705	No_change	Dsel
ENSMUSG00000041695	96.6869	-0.532622	0.187158	-2.84584	0.00442942	0.0618019	No_change	Kcnj2
ENSMUSG00000022863	129.438	0.449695	0.158042	2.84542	0.00443525	0.061828	No_change	Btg3
ENSMUSG00000028603	3072.27	-0.187625	0.0659477	-2.84506	0.00444037	0.061844	No_change	Scp2
ENSMUSG00000026620	820.372	0.26104	0.0918002	2.84357	0.00446113	0.0620778	No_change	Mark1
ENSMUSG00000038236	42.5877	0.416938	0.146669	2.84271	0.00447313	0.0621892	No_change	Hoxa7
ENSMUSG00000109489	33.6468	0.565834	0.199068	2.84242	0.00447727	0.0621913	No_change	Gm7451
ENSMUSG00000026248	413.494	0.368735	0.129928	2.83801	0.00453961	0.0629706	No_change	Mrpl44
ENSMUSG00000034610	2074.61	0.196606	0.0692791	2.83788	0.00454144	0.0629706	No_change	Tut4
ENSMUSG00000026239	990.798	0.372937	0.131436	2.83739	0.00454836	0.0630106	No_change	Pde6d
ENSMUSG00000010290	1259.54	0.315226	0.111117	2.83688	0.0045557	0.0630562	No_change	AI597479
ENSMUSG00000033096	923.916	-0.293047	0.103339	-2.83579	0.00457123	0.0632151	No_change	Apmap
ENSMUSG00000102403	57.2498	0.56631	0.199773	2.83477	0.00458583	0.0633608	No_change	Gm38187
ENSMUSG00000033610	757.846	-0.284754	0.100479	-2.83397	0.0045973	0.0634631	No_change	Pank1
ENSMUSG00000028034	6181.48	0.1996	0.0704515	2.83316	0.00460909	0.0635135	No_change	Fubp1
ENSMUSG00000106870	73.7256	0.520824	0.183818	2.83336	0.00460609	0.0635135	No_change	Gm43681
ENSMUSG00000038690	1646.53	-0.25445	0.0898232	-2.83279	0.00461443	0.0635308	No_change	Atp5mf
ENSMUSG00000047759	40.4182	-0.485657	0.171475	-2.83223	0.00462243	0.0635849	No_change	Hs3st3a1
ENSMUSG00000035284	1737.11	0.27091	0.0957212	2.8302	0.00465195	0.0639346	No_change	Vps13c
ENSMUSG00000026179	1745.46	0.244554	0.0864191	2.82986	0.00465689	0.0639461	No_change	Pnkd
ENSMUSG00000090327	14.0712	0.52888	0.186918	2.82948	0.00466238	0.0639653	No_change	Gm17111
ENSMUSG00000006720	308.567	0.373226	0.132026	2.82692	0.00469984	0.0643095	No_change	Zfp184
ENSMUSG00000026192	845.728	0.346226	0.12246	2.82725	0.00469493	0.0643095	No_change	Atic
ENSMUSG00000070802	3273.7	-0.329113	0.116418	-2.82699	0.00469871	0.0643095	No_change	Pnma8b
ENSMUSG00000032860	78.2335	0.537476	0.190159	2.82645	0.00470664	0.0643461	No_change	P2ry2
ENSMUSG00000032503	221.21	0.542602	0.192071	2.82501	0.00472793	0.0645806	No_change	Arpp21
ENSMUSG00000102059	21.3017	0.545809	0.193241	2.82449	0.00473557	0.0646283	No_change	Gm20257
ENSMUSG00000034066	443.375	0.34498	0.12222	2.82262	0.00476326	0.0649493	No_change	Farp2
ENSMUSG00000023044	989.815	-0.440319	0.156052	-2.82162	0.00477816	0.0649821	No_change	Csad
ENSMUSG00000026142	462.577	0.317704	0.112575	2.82215	0.00477033	0.0649821	No_change	Rhbdd1
ENSMUSG00000027624	524.566	-0.328949	0.116571	-2.82187	0.00477441	0.0649821	No_change	Epb41l1
ENSMUSG00000030287	1103.54	-0.227482	0.0806431	-2.82085	0.00478972	0.0650826	No_change	Itpr2
ENSMUSG00000026229	6173.31	0.246056	0.0872367	2.82055	0.00479412	0.0650858	No_change	Psmd1
ENSMUSG00000000693	360.027	0.335857	0.119099	2.81999	0.00480259	0.065144	No_change	Loxl3
ENSMUSG00000025917	2282.45	0.322803	0.114511	2.81898	0.00481762	0.0652911	No_change	Cops5
ENSMUSG00000048175	778.639	-0.280249	0.0994442	-2.81815	0.00483005	0.0654027	No_change	Asb8
ENSMUSG00000031958	30.0754	-0.526704	0.186917	-2.81784	0.00483478	0.0654101	No_change	Ldhd
ENSMUSG00000013663	5290.56	0.21099	0.0748917	2.81727	0.00484338	0.065464	No_change	Pten
ENSMUSG00000032816	4687.73	0.388904	0.138055	2.81702	0.00484716	0.065464	No_change	Igdcc4
ENSMUSG00000031618	221.216	-0.413462	0.14687	-2.81517	0.0048752	0.0657289	No_change	Nr3c2
ENSMUSG00000040565	1783.43	-0.232352	0.0825342	-2.81522	0.00487443	0.0657289	No_change	Btaf1
ENSMUSG00000044986	949.637	-0.504305	0.1792	-2.8142	0.00488993	0.0658705	No_change	Tst
ENSMUSG00000032265	208.884	-0.434377	0.154432	-2.81274	0.00491218	0.0661132	No_change	Tent5a
ENSMUSG00000021670	3555.53	-0.259804	0.0924255	-2.81096	0.00493938	0.0661368	No_change	Hmgcr
ENSMUSG00000022723	135.688	-0.441803	0.157115	-2.81198	0.00492373	0.0661368	No_change	Crybg3
ENSMUSG00000024743	804.58	-0.529618	0.188391	-2.81127	0.00493458	0.0661368	No_change	Syt7
ENSMUSG00000026005	1633.48	0.335298	0.119281	2.81098	0.00493903	0.0661368	No_change	Rpe
ENSMUSG00000095366	29.1214	0.5144	0.182956	2.8116	0.00492954	0.0661368	No_change	G530011O06Riky
ENSMUSG00000096850	29.1214	0.5144	0.182956	2.8116	0.00492954	0.0661368	No_change
ENSMUSG00000104154	45.7986	0.543255	0.193385	2.80919	0.00496669	0.0664455	No_change	Gm38104
ENSMUSG00000022912	1126.82	0.361028	0.128556	2.80832	0.00498001	0.0665666	No_change	Pros1
ENSMUSG00000076036	228.351	-0.427377	0.152279	-2.80654	0.0050076	0.0668781	No_change
ENSMUSG00000020048	9060.31	-0.182422	0.0650109	-2.80602	0.00501575	0.0669202	No_change	Hsp90b1
ENSMUSG00000097039	275.605	0.442518	0.157716	2.80579	0.00501934	0.0669202	No_change	Pvt1
ENSMUSG00000057554	2032.71	-0.319268	0.113836	-2.80463	0.00503736	0.0671031	No_change	Lgals8
ENSMUSG00000022206	23.5929	-0.509788	0.181863	-2.80314	0.00506073	0.0673569	No_change	Npr3
ENSMUSG00000031652	1368.71	0.256474	0.0915134	2.80258	0.00506958	0.0674173	No_change	N4bp1
ENSMUSG00000044080	120.301	-0.554192	0.197778	-2.80209	0.0050772	0.067461	No_change	S100a1
ENSMUSG00000028799	1388.95	0.272455	0.0972735	2.80091	0.00509582	0.0675932	No_change	Zfp362
ENSMUSG00000095690	190.775	-0.420154	0.149993	-2.80116	0.00509192	0.0675932	No_change	Rab11b-ps2
ENSMUSG00000038301	905.957	-0.24744	0.0883576	-2.80043	0.00510338	0.0676361	No_change	Snx10
ENSMUSG00000079484	159.457	-0.48089	0.1718	-2.79913	0.00512406	0.0678525	No_change	Phyhd1
ENSMUSG00000078671	3605.5	0.172532	0.0616528	2.79845	0.00513485	0.0679377	No_change	Chd2
ENSMUSG00000026021	2752.02	0.319919	0.11435	2.79771	0.00514656	0.0680349	No_change	Sumo1
ENSMUSG00000074364	456.937	-0.39246	0.140494	-2.79344	0.00521513	0.068883	No_change	Ehd2
ENSMUSG00000037855	740.71	0.317832	0.11388	2.79094	0.00525558	0.0693586	No_change	Zfp365
ENSMUSG00000015575	851.89	-0.276885	0.0992292	-2.79036	0.00526495	0.0693649	No_change	Atp6v0e
ENSMUSG00000031532	2158.32	-0.18335	0.0657052	-2.79049	0.00526277	0.0693649	No_change	Saraf
ENSMUSG00000026276	10822.7	0.309398	0.110916	2.78947	0.00527941	0.0694966	No_change	Septin2
ENSMUSG00000027715	579.885	0.461863	0.165627	2.78858	0.00529393	0.069629	No_change	Ccna2
ENSMUSG00000032359	53.2969	-0.549347	0.197088	-2.78732	0.00531465	0.0698426	No_change	Ctsh
ENSMUSG00000030706	651.433	-0.291619	0.104638	-2.78693	0.00532103	0.0698677	No_change	Mrpl48
ENSMUSG00000020386	1343.7	-0.243967	0.0875706	-2.78595	0.00533711	0.069961	No_change	Sar1b
ENSMUSG00000102856	64.9091	0.529214	0.189944	2.78615	0.00533379	0.069961	No_change	Gm37084
ENSMUSG00000003464	3239.94	0.25592	0.0919069	2.78455	0.00536013	0.070198	No_change	Pex19
ENSMUSG00000048706	23.5308	-0.54664	0.196329	-2.78431	0.00536419	0.070198	No_change	Lurap1l
ENSMUSG00000041219	683.26	0.367217	0.131977	2.78244	0.00539523	0.070545	No_change	Arhgap11a
ENSMUSG00000026187	721.203	0.358054	0.128762	2.78075	0.00542336	0.0708534	No_change	Xrcc5
ENSMUSG00000009731	71.654	-0.54965	0.197791	-2.77894	0.00545366	0.0711301	No_change	Kcnd1
ENSMUSG00000056145	205.447	0.469991	0.169117	2.77909	0.0054511	0.0711301	No_change	AI504432
ENSMUSG00000034958	142.366	-0.548163	0.197363	-2.77743	0.00547902	0.0714012	No_change	Atcay
ENSMUSG00000049536	27.9123	-0.506009	0.182248	-2.77648	0.00549507	0.0715506	No_change	Tceal1
ENSMUSG00000074925	462.822	0.325383	0.117268	2.77469	0.00552545	0.0718861	No_change	Ptar1
ENSMUSG00000026004	1416.62	0.320207	0.115414	2.77441	0.00553012	0.071887	No_change	Kansl1l
ENSMUSG00000029004	6533.8	0.19994	0.0721433	2.77142	0.00558117	0.0723095	No_change	Kmt2e
ENSMUSG00000040722	2710.12	-0.386421	0.139402	-2.77199	0.00557147	0.0723095	No_change	Scamp5
ENSMUSG00000051149	1627.88	-0.288447	0.104059	-2.77196	0.00557201	0.0723095	No_change	Adnp
ENSMUSG00000064367	98175.9	-0.293905	0.106039	-2.77168	0.00557687	0.0723095	No_change	mt-Nd5
ENSMUSG00000025950	6786.55	0.270954	0.0977828	2.77098	0.00558886	0.0723491	No_change	Idh1
ENSMUSG00000030272	523.336	-0.41827	0.150987	-2.77023	0.0056016	0.0724539	No_change	Camk1
ENSMUSG00000022186	10167.1	-0.185709	0.0670628	-2.76918	0.00561981	0.0726292	No_change	Oxct1
ENSMUSG00000060402	27.2865	-0.553126	0.199828	-2.76802	0.00563982	0.0728275	No_change	Chst8
ENSMUSG00000026675	558.397	0.285585	0.103244	2.76611	0.00567297	0.0731746	No_change	Hsd17b7
ENSMUSG00000062257	449.069	-0.407517	0.147335	-2.76593	0.00567608	0.0731746	No_change	Opcml
ENSMUSG00000073650	96.4284	0.4658	0.168483	2.76468	0.00569795	0.0733958	No_change	Catip
ENSMUSG00000022377	2531.1	-0.231955	0.0839111	-2.7643	0.00570458	0.0734205	No_change	Asap1
ENSMUSG00000025925	278.37	0.385213	0.139386	2.76364	0.00571607	0.0735078	No_change	Terf1
ENSMUSG00000090122	40.1732	0.550753	0.199328	2.76305	0.00572641	0.0735801	No_change	Kcne5
ENSMUSG00000005469	2209.3	-0.213065	0.0771249	-2.7626	0.00573428	0.0736206	No_change	Prkaca
ENSMUSG00000000296	25.0631	-0.550943	0.199517	-2.76138	0.00575571	0.0737137	No_change	Tpd52l1
ENSMUSG00000001755	487.014	-0.289115	0.104694	-2.76152	0.00575324	0.0737137	No_change	Coasy
ENSMUSG00000040848	1980.8	0.227974	0.082556	2.76145	0.00575454	0.0737137	No_change	Sft2d2
ENSMUSG00000079283	129.072	0.431143	0.156179	2.76057	0.00577015	0.073838	No_change	2310009B15Rik
ENSMUSG00000052428	1415.6	0.302339	0.109549	2.75986	0.0057826	0.0739367	No_change	Tmco1
ENSMUSG00000015619	16.6457	-0.529809	0.192126	-2.75761	0.00582258	0.0740835	No_change	Gata3
ENSMUSG00000021973	1531.7	-0.200224	0.0726067	-2.75766	0.00582168	0.0740835	No_change	Micu2
ENSMUSG00000025854	255.22	-0.34782	0.126126	-2.75772	0.00582059	0.0740835	No_change	Fam20c
ENSMUSG00000033768	7412.62	-0.284913	0.103294	-2.75827	0.00581081	0.0740835	No_change	Nrxn2
ENSMUSG00000041907	73.1099	0.514735	0.186596	2.75856	0.00580566	0.0740835	No_change	Gpr45
ENSMUSG00000101450	97.1397	0.522123	0.189332	2.75771	0.00582078	0.0740835	No_change	Gm28941
ENSMUSG00000043441	131.581	-0.537473	0.194939	-2.75713	0.0058311	0.0741315	No_change	Gpr149
ENSMUSG00000020053	71.4875	-0.545074	0.197773	-2.75606	0.0058502	0.0741564	No_change	Igf1
ENSMUSG00000028790	5005.71	0.174137	0.0631917	2.75569	0.00585683	0.0741564	No_change	Khdrbs1
ENSMUSG00000067547	369.857	-0.325486	0.118095	-2.75614	0.00584885	0.0741564	No_change	Gm7666
ENSMUSG00000072966	301.177	-0.531703	0.192945	-2.75572	0.00585639	0.0741564	No_change	Gprasp2
ENSMUSG00000085311	69.8617	0.503768	0.182762	2.75642	0.00584379	0.0741564	No_change	Gm15445
ENSMUSG00000028565	13701.1	0.236847	0.0860456	2.75257	0.00591293	0.074806	No_change	Nfia
ENSMUSG00000027303	13616.9	-0.157699	0.0572975	-2.75228	0.00591814	0.0748112	No_change	Ptpra
ENSMUSG00000036718	76.5891	-0.535586	0.194626	-2.75187	0.00592559	0.0748448	No_change	Micall2
ENSMUSG00000068921	1558.71	-0.215869	0.0784522	-2.7516	0.00593052	0.0748464	No_change	Dap3
ENSMUSG00000044894	1176.83	-0.231606	0.0841957	-2.75081	0.00594487	0.0749669	No_change	Uqcrq
ENSMUSG00000033615	191.846	-0.52112	0.189644	-2.74788	0.0059982	0.075534	No_change	Cplx1
ENSMUSG00000053046	388.046	-0.358887	0.130608	-2.74781	0.00599953	0.075534	No_change	Brsk2
ENSMUSG00000098950	1412.7	0.227978	0.0829804	2.74737	0.0060075	0.0755733	No_change	Gm28036
ENSMUSG00000020659	993.973	0.252857	0.092052	2.74689	0.00601632	0.0755859	No_change	Cbll1
ENSMUSG00000040124	310.698	0.36249	0.131969	2.74679	0.00601818	0.0755859	No_change	Gorab
ENSMUSG00000073678	2043.99	0.32832	0.119606	2.74501	0.00605094	0.0759361	No_change	Pgap1
ENSMUSG00000036333	10895.6	0.232306	0.0846631	2.74388	0.00607175	0.0760748	No_change	Kidins220
ENSMUSG00000102776	98.45	0.515284	0.187781	2.74407	0.00606826	0.0760748	No_change	Gm38162
ENSMUSG00000033985	220.053	-0.449228	0.163793	-2.74265	0.00609447	0.0761766	No_change	Tesk2
ENSMUSG00000038388	897.323	-0.315195	0.114923	-2.74265	0.00609452	0.0761766	No_change	Pals2
ENSMUSG00000049556	530.13	-0.487133	0.177584	-2.74311	0.00608598	0.0761766	No_change	Lingo1
ENSMUSG00000026000	1339.54	0.335598	0.122394	2.74194	0.00610779	0.076254	No_change	Lancl1
ENSMUSG00000027674	401.341	-0.404424	0.147515	-2.74158	0.00611452	0.076254	No_change	Pex5l
ENSMUSG00000028780	317.1	0.484381	0.176683	2.74153	0.00611537	0.076254	No_change	Sema3c
ENSMUSG00000022311	445.643	-0.525281	0.191633	-2.74108	0.00612371	0.0762969	No_change	Csmd3
ENSMUSG00000017485	9487.42	0.220884	0.0806185	2.73987	0.0061464	0.0764574	No_change	Top2b
ENSMUSG00000085151	18.0624	-0.53611	0.195654	-2.74009	0.00614221	0.0764574	No_change	1110018N20Rik
ENSMUSG00000022973	2388.51	0.239915	0.0875808	2.73936	0.00615589	0.0765145	No_change	Synj1
ENSMUSG00000006010	1748.07	0.257405	0.093988	2.7387	0.0061682	0.0766064	No_change	Odr4
ENSMUSG00000009112	2209.08	-0.171806	0.0627517	-2.73787	0.00618391	0.0767405	No_change	Bcl2l13
ENSMUSG00000020689	89.1882	-0.489411	0.178834	-2.73668	0.00620621	0.0769561	No_change	Itgb3
ENSMUSG00000035521	1026.4	-0.261545	0.095599	-2.73585	0.00622191	0.0770894	No_change	Gnptg
ENSMUSG00000026511	1343.88	0.33969	0.124202	2.73499	0.00623828	0.0772309	No_change	Srp9
ENSMUSG00000072941	103.812	-0.544343	0.199104	-2.73396	0.0062577	0.0774099	No_change	Sod3
ENSMUSG00000022883	5034.88	0.244733	0.0896089	2.73113	0.00631182	0.0779558	No_change	Robo1
ENSMUSG00000106379	2857.85	-0.346933	0.127026	-2.7312	0.00631043	0.0779558	No_change	Lhfpl3
ENSMUSG00000041132	339.362	-0.329573	0.120909	-2.7258	0.0064145	0.0791612	No_change	N4bp2l1
ENSMUSG00000043991	1721.64	0.230304	0.0845221	2.72478	0.00643437	0.0793437	No_change	Pura
ENSMUSG00000038893	178.359	-0.451983	0.165944	-2.7237	0.00645554	0.0795418	No_change	Fam117a
ENSMUSG00000005881	1721.72	-0.21129	0.0775847	-2.72334	0.00646251	0.0795508	No_change	Ergic3
ENSMUSG00000016526	103.556	0.533581	0.195943	2.72314	0.00646646	0.0795508	No_change	Dyrk3
ENSMUSG00000005124	12.6305	-0.464499	0.170647	-2.722	0.00648891	0.0796124	No_change	Ccn4
ENSMUSG00000024949	4179.74	0.156503	0.0575044	2.72158	0.006497	0.0796124	No_change	Sf1
ENSMUSG00000032577	394.995	0.325119	0.11945	2.7218	0.00649272	0.0796124	No_change	Mapkapk3
ENSMUSG00000035247	6401.59	0.229949	0.0844605	2.72256	0.00647783	0.0796124	No_change	Hectd1
ENSMUSG00000107705	841.417	0.326387	0.119913	2.72185	0.00649169	0.0796124	No_change	Gm45062
ENSMUSG00000038128	384.849	0.461328	0.169548	2.72093	0.00650978	0.0797064	No_change	Camk4
ENSMUSG00000020723	3472.9	0.256481	0.0943138	2.71944	0.00653919	0.0800038	No_change	Cacng4
ENSMUSG00000007850	10942.5	0.176945	0.0651474	2.71608	0.00660606	0.0807586	No_change	Hnrnph1
ENSMUSG00000006299	3181.88	0.281684	0.103741	2.71525	0.00662249	0.080896	No_change	Aamp
ENSMUSG00000022472	1532.48	-0.245092	0.0902838	-2.71469	0.00663388	0.0808996	No_change	Desi1
ENSMUSG00000035910	158.637	0.423091	0.155864	2.71449	0.00663788	0.0808996	No_change	Dcdc2a
ENSMUSG00000095687	327.531	-0.536343	0.197587	-2.71446	0.00663834	0.0808996	No_change	Rnaset2a
ENSMUSG00000058740	203.138	-0.542862	0.200255	-2.71085	0.00671101	0.0817214	No_change	Kcnt1
ENSMUSG00000022378	1355.69	-0.267067	0.098544	-2.71013	0.00672565	0.0818357	No_change	Cyrib
ENSMUSG00000029212	456.989	-0.517484	0.190965	-2.70984	0.00673151	0.0818432	No_change	Gabrb1
ENSMUSG00000039904	323.847	-0.395867	0.14611	-2.70937	0.00674119	0.0818971	No_change	Gpr37
ENSMUSG00000073565	17.1148	-0.503587	0.186009	-2.70733	0.00678277	0.0823381	No_change	Prr16
ENSMUSG00000024456	1121.36	0.239238	0.0884345	2.70526	0.00682508	0.0826672	No_change	Diaph1
ENSMUSG00000027309	5819.51	-0.209457	0.0774302	-2.70511	0.00682819	0.0826672	No_change	Dnaaf9
ENSMUSG00000032114	254.444	-0.331445	0.122541	-2.70477	0.00683508	0.0826672	No_change	Slc37a4
ENSMUSG00000037940	227.685	-0.470195	0.173876	-2.7042	0.00684698	0.0826672	No_change	Inpp4b
ENSMUSG00000056708	999.291	0.349993	0.129404	2.70465	0.00683774	0.0826672	No_change	Ier5
ENSMUSG00000068735	538.37	-0.33686	0.124562	-2.70435	0.00684377	0.0826672	No_change	Trp53i11
ENSMUSG00000108484	30.4062	-0.493558	0.182471	-2.70486	0.00683342	0.0826672	No_change	Gm18537
ENSMUSG00000078570	267.815	-0.443262	0.164045	-2.70207	0.00689094	0.0831336	No_change	1110065P20Rik
ENSMUSG00000020607	2953.68	-0.441491	0.163481	-2.70057	0.00692204	0.0834443	No_change	Lratd1
ENSMUSG00000022428	827.505	-0.243912	0.090415	-2.6977	0.00698205	0.0840378	No_change	Cby1
ENSMUSG00000098265	35.4664	0.433733	0.160769	2.69786	0.00697859	0.0840378	No_change
ENSMUSG00000020451	1651.28	-0.28203	0.10456	-2.69732	0.00699008	0.0840695	No_change	Limk2
ENSMUSG00000006403	310.539	0.370752	0.137483	2.6967	0.00700298	0.0840872	No_change	Adamts4
ENSMUSG00000015790	427.75	-0.293025	0.108651	-2.69693	0.00699823	0.0840872	No_change	Surf1
ENSMUSG00000061518	2620.95	0.330109	0.122422	2.69648	0.00700771	0.0840872	No_change	Cox5b
ENSMUSG00000057363	536.196	0.309244	0.114707	2.69595	0.00701891	0.0841568	No_change	Uxs1
ENSMUSG00000074825	100.617	0.535212	0.198629	2.69453	0.00704887	0.0844511	No_change	Itpripl1
ENSMUSG00000104706	17.4415	0.523123	0.194176	2.69406	0.00705868	0.0845037	No_change	Gm43421
ENSMUSG00000019359	2721.4	-0.235637	0.0874744	-2.69378	0.00706467	0.0845106	No_change	Gdpd2
ENSMUSG00000001300	263.931	-0.456146	0.169372	-2.69316	0.00707776	0.0846022	No_change	Efnb2
ENSMUSG00000046449	1207.18	0.259796	0.0964955	2.69231	0.0070958	0.0847529	No_change	Nexmif
ENSMUSG00000043091	20.2623	-0.366926	0.136328	-2.6915	0.00711319	0.0848957	No_change	Tuba1c
ENSMUSG00000051331	1317.3	-0.40532	0.150631	-2.69081	0.00712781	0.0850052	No_change	Cacna1c
ENSMUSG00000029246	547.917	-0.317592	0.118053	-2.69024	0.00714	0.0850854	No_change	Ppat
ENSMUSG00000103857	37.2284	0.533083	0.198185	2.68982	0.00714908	0.0851287	No_change	Gm37249
ENSMUSG00000045038	787.283	0.254732	0.0947146	2.68947	0.00715661	0.0851532	No_change	Prkce
ENSMUSG00000035517	1220	-0.20554	0.0764336	-2.68913	0.00716391	0.0851751	No_change	Tdrd7
ENSMUSG00000001227	232.295	-0.493945	0.183739	-2.6883	0.00718169	0.0852582	No_change	Sema6b
ENSMUSG00000023939	210.377	-0.37356	0.138958	-2.68829	0.00718182	0.0852582	No_change	Mrpl14
ENSMUSG00000032649	685.005	0.452944	0.168516	2.68784	0.00719152	0.0853083	No_change	Colgalt2
ENSMUSG00000031015	884.19	-0.241256	0.089835	-2.68554	0.0072412	0.0858324	No_change	Swap70
ENSMUSG00000036368	115.466	-0.529073	0.197047	-2.68501	0.0072528	0.0859047	No_change	Rmdn2
ENSMUSG00000096145	188.4	-0.379256	0.141324	-2.68358	0.00728378	0.0862062	No_change	Vkorc1
ENSMUSG00000056758	94.3231	0.499659	0.186283	2.68225	0.0073128	0.086484	No_change	Hmga2
ENSMUSG00000090307	114.751	-0.531535	0.198272	-2.68084	0.00734387	0.0867856	No_change	1700071M16Rik
ENSMUSG00000026360	1491.11	0.439617	0.164018	2.68029	0.00735579	0.0868607	No_change	Rgs2
ENSMUSG00000025425	92.0337	-0.535999	0.200036	-2.67951	0.00737294	0.0869316	No_change	St8sia5
ENSMUSG00000034343	1080.01	0.306583	0.114407	2.67976	0.00736748	0.0869316	No_change	Ube2f
ENSMUSG00000028152	1251.54	-0.248118	0.0926103	-2.67916	0.00738064	0.0869566	No_change	Tspan5
ENSMUSG00000026575	512.72	0.380098	0.141909	2.67847	0.00739601	0.0870028	No_change	Nme7
ENSMUSG00000034906	314.27	0.405048	0.151223	2.67849	0.00739553	0.0870028	No_change	Ncaph
ENSMUSG00000040003	1979.3	-0.227895	0.0850919	-2.67823	0.00740129	0.0870028	No_change	Magi2
ENSMUSG00000050549	318.685	-0.3905	0.145836	-2.67767	0.00741372	0.0870177	No_change	Fam241a
ENSMUSG00000097417	460.386	-0.481303	0.179736	-2.67783	0.00740997	0.0870177	No_change
ENSMUSG00000090173	32.6131	-0.53585	0.200169	-2.67699	0.0074287	0.087128	No_change	Fbxw10
ENSMUSG00000062963	1464.53	0.316584	0.118294	2.67625	0.007445	0.0872536	No_change	Ufc1
ENSMUSG00000026032	788.122	0.31405	0.117399	2.67507	0.00747137	0.0874969	No_change	Ndufb3
ENSMUSG00000042035	1351.52	0.426119	0.159309	2.67479	0.00747755	0.0875036	No_change	Igsf3
ENSMUSG00000055447	1504.1	-0.276883	0.103532	-2.67437	0.00748696	0.0875481	No_change	Cd47
ENSMUSG00000032501	165.702	-0.47394	0.177312	-2.67291	0.00751962	0.0878641	No_change	Trib1
ENSMUSG00000021939	7214.41	-0.164489	0.06155	-2.67245	0.00752991	0.0879162	No_change	Ctsb
ENSMUSG00000049583	1234.95	-0.344155	0.12879	-2.67221	0.00753535	0.0879162	No_change	Grm5
ENSMUSG00000060591	441.511	-0.446999	0.167341	-2.67119	0.00755831	0.0881182	No_change	Ifitm2
ENSMUSG00000055775	447.14	-0.43203	0.161757	-2.67086	0.00756569	0.0881206	No_change	Myh8
ENSMUSG00000082895	25.5767	0.523136	0.195881	2.67068	0.00756982	0.0881206	No_change	Rpsa-ps9
ENSMUSG00000078851	716.94	0.283693	0.106262	2.66975	0.00759069	0.0882976	No_change	H2ac25
ENSMUSG00000006378	121.697	-0.509915	0.191061	-2.66886	0.00761096	0.0884675	No_change	Gcat
ENSMUSG00000026821	952.474	-0.356923	0.13378	-2.66798	0.0076308	0.0886321	No_change	Ralgds
ENSMUSG00000041642	3942.57	0.239212	0.089681	2.66737	0.00764484	0.088729	No_change	Kif21b
ENSMUSG00000028772	653.609	-0.250285	0.093873	-2.66621	0.00767127	0.0889696	No_change	Zcchc17
ENSMUSG00000048029	25.4907	0.522416	0.196072	2.66442	0.00771217	0.0893775	No_change	Eno4
ENSMUSG00000071796	8217.85	-0.269038	0.100995	-2.66387	0.00772472	0.0894565	No_change	6820431F20Rik
ENSMUSG00000016664	1157.38	-0.309706	0.116295	-2.66312	0.00774199	0.08959	No_change	Pacsin2
ENSMUSG00000075232	2137.18	-0.188206	0.0707021	-2.66196	0.00776862	0.0898316	No_change	Amd1
ENSMUSG00000048347	763.908	0.284974	0.107092	2.66102	0.00779054	0.0899516	No_change	Pcdhb18
ENSMUSG00000102618	24.6505	0.522524	0.196352	2.66117	0.00778702	0.0899516	No_change	Gm37848
ENSMUSG00000019872	964.992	-0.245751	0.0923811	-2.66019	0.00780969	0.0900489	No_change	Smpdl3a
ENSMUSG00000110195	642.868	-0.440772	0.165694	-2.66015	0.00781051	0.0900489	No_change	Pde2a
ENSMUSG00000078160	10.6457	0.399252	0.150102	2.65988	0.00781685	0.0900554	No_change
ENSMUSG00000037568	216.056	0.450437	0.169419	2.65872	0.0078439	0.0902338	No_change	Vash2
ENSMUSG00000068854	438.432	0.331469	0.124669	2.6588	0.00784187	0.0902338	No_change	H2bc21
ENSMUSG00000013846	549.958	-0.32885	0.123777	-2.6568	0.00788873	0.0906826	No_change	St3gal1
ENSMUSG00000063626	30.4815	-0.529109	0.199195	-2.65623	0.00790189	0.0907002	No_change	Unc5d
ENSMUSG00000063663	1817.85	0.202998	0.0764219	2.65628	0.00790085	0.0907002	No_change	Brwd3
ENSMUSG00000033436	1280.78	0.246199	0.0927379	2.65478	0.00793605	0.0909585	No_change	Armcx2
ENSMUSG00000038526	94.182	-0.527519	0.198689	-2.655	0.00793089	0.0909585	No_change	Car14
ENSMUSG00000103722	18.2629	0.50387	0.18986	2.6539	0.00795671	0.0911283	No_change	2700078F05Rik
ENSMUSG00000039682	1164.38	-0.218404	0.0823267	-2.6529	0.0079804	0.0912656	No_change	Lap3
ENSMUSG00000084917	49.2843	0.507822	0.191405	2.65313	0.00797491	0.0912656	No_change	Gm17477
ENSMUSG00000022200	3728.05	-0.218536	0.0824026	-2.65206	0.00800033	0.0912927	No_change	Golph3
ENSMUSG00000026728	41500.8	0.172748	0.0651321	2.65227	0.00799523	0.0912927	No_change	Vim
ENSMUSG00000059493	61.3328	-0.514488	0.193996	-2.65206	0.00800024	0.0912927	No_change	Nhs
ENSMUSG00000021273	1513.65	-0.265344	0.100064	-2.65175	0.00800755	0.0913083	No_change	Fdft1
ENSMUSG00000062169	2327.74	0.289222	0.109096	2.65108	0.00802357	0.0914242	No_change	Cnih4
ENSMUSG00000032489	121.084	0.420487	0.158691	2.64973	0.00805558	0.0917219	No_change	Kif9
ENSMUSG00000061654	72.0597	-0.528585	0.199722	-2.6466	0.00813047	0.092507	No_change
ENSMUSG00000015002	1833.88	-0.276537	0.104528	-2.64557	0.00815535	0.0926609	No_change	Efr3a
ENSMUSG00000079225	1647.54	0.413573	0.156328	2.64555	0.00815587	0.0926609	No_change	Gm9531
ENSMUSG00000019856	1019.12	0.203964	0.0771404	2.64407	0.00819166	0.0928647	No_change	Fam184a
ENSMUSG00000024502	1012.47	-0.236046	0.0892673	-2.64426	0.00818693	0.0928647	No_change	Jakmip2
ENSMUSG00000041734	854.435	0.330081	0.124817	2.64452	0.00818063	0.0928647	No_change	Kirrel1
ENSMUSG00000005374	892.875	-0.269913	0.102094	-2.64376	0.00819919	0.0928825	No_change	Tbl2
ENSMUSG00000049521	802.453	-0.430128	0.162729	-2.64321	0.00821241	0.0929648	No_change	Cdc42ep1
ENSMUSG00000019087	2482.84	-0.207434	0.0785211	-2.64176	0.00824765	0.0932959	No_change	Atp6ap1
ENSMUSG00000064179	39.3312	-0.520097	0.196931	-2.641	0.00826608	0.0934367	No_change	Tnnt1
ENSMUSG00000021027	3403	0.272801	0.103312	2.64055	0.00827712	0.0934937	No_change	Ralgapa1
ENSMUSG00000015243	20415	0.199778	0.0756832	2.63966	0.00829887	0.0936715	No_change	Abca1
ENSMUSG00000074994	3141.99	0.245252	0.0929295	2.63912	0.00831212	0.0937532	No_change	Qser1
ENSMUSG00000097321	30.4517	0.527942	0.20012	2.63812	0.00833665	0.093962	No_change	1700028E10Rik
ENSMUSG00000026942	294.672	-0.349045	0.132369	-2.63691	0.00836648	0.0939666	No_change	Traf2
ENSMUSG00000039095	109.379	-0.513168	0.19457	-2.63745	0.00835326	0.0939666	No_change	En2
ENSMUSG00000046598	1883.09	-0.225802	0.0856385	-2.63669	0.00837189	0.0939666	No_change	Bdh1
ENSMUSG00000047821	92.5815	-0.460457	0.174638	-2.63664	0.0083732	0.0939666	No_change	Trim16
ENSMUSG00000058153	3559.02	-0.357584	0.135592	-2.63721	0.0083591	0.0939666	No_change	Sez6l
ENSMUSG00000079553	185.271	0.429479	0.162864	2.63704	0.00836335	0.0939666	No_change	Kifc1
ENSMUSG00000060679	794.833	0.352741	0.133829	2.63575	0.00839506	0.0941441	No_change	Mrps9
ENSMUSG00000003119	1744.76	0.204852	0.0777824	2.63366	0.00844697	0.0946582	No_change	Cdk12
ENSMUSG00000001773	54.9789	-0.525219	0.199456	-2.63325	0.00845722	0.0947051	No_change	Folh1
ENSMUSG00000022337	1115.15	-0.232629	0.0883627	-2.63267	0.00847175	0.0947313	No_change	Emc2
ENSMUSG00000031983	2460.48	-0.459824	0.174651	-2.63282	0.00846783	0.0947313	No_change	2310022B05Rik
ENSMUSG00000060147	210.884	-0.37616	0.142895	-2.63242	0.00847778	0.0947313	No_change	Serpinb6a
ENSMUSG00000037736	6258.92	0.222788	0.0846756	2.63108	0.00851146	0.0950395	No_change	Limch1
ENSMUSG00000001305	225.779	0.365866	0.139103	2.63018	0.00853402	0.0952233	No_change	Rrp15
ENSMUSG00000026274	191.025	0.398093	0.151544	2.62692	0.00861623	0.0957991	No_change	Pask
ENSMUSG00000035181	1518.89	0.25728	0.0979402	2.62691	0.00861633	0.0957991	No_change	Heatr5a
ENSMUSG00000049517	1801.97	-0.254573	0.0968936	-2.62735	0.00860527	0.0957991	No_change	Rps23
ENSMUSG00000058672	1864.76	-0.335748	0.127786	-2.62743	0.0086032	0.0957991	No_change	Tubb2a
ENSMUSG00000104253	29.1636	0.526086	0.200249	2.62716	0.00861	0.0957991	No_change	Gm37174
ENSMUSG00000024403	290.23	-0.341134	0.129984	-2.62444	0.00867923	0.0964297	No_change	Atp6v1g2
ENSMUSG00000046111	989.156	0.241812	0.0921717	2.62349	0.00870329	0.0966282	No_change	Cep295
ENSMUSG00000035285	138.935	-0.453306	0.172875	-2.62216	0.00873755	0.0969396	No_change	Nat14
ENSMUSG00000004032	1267.72	-0.282545	0.107788	-2.6213	0.00875964	0.0970185	No_change	Gstm5
ENSMUSG00000019823	240.214	-0.522714	0.199422	-2.62115	0.00876332	0.0970185	No_change	Mical1
ENSMUSG00000091736	71.9143	0.493364	0.188194	2.62157	0.00875266	0.0970185	No_change	Yy2
ENSMUSG00000040812	22.4371	-0.517903	0.197645	-2.62037	0.00878334	0.0971711	No_change	Agbl2
ENSMUSG00000035021	836.72	0.333017	0.127141	2.61928	0.00881148	0.0974134	No_change	Baz1a
ENSMUSG00000071497	452.923	0.484614	0.185069	2.61857	0.00883002	0.0975493	No_change	Nutf2-ps1
ENSMUSG00000022119	3696.32	0.239692	0.0915627	2.61779	0.00885008	0.0976384	No_change	Rbm26
ENSMUSG00000045690	69.5325	0.480882	0.183699	2.61777	0.00885061	0.0976384	No_change	Wdr89
ENSMUSG00000030301	581.299	-0.311973	0.119186	-2.61753	0.00885696	0.0976394	No_change	Ccdc91
ENSMUSG00000021701	678.523	0.391445	0.149615	2.61635	0.00888752	0.0979068	No_change	Plk2
ENSMUSG00000023861	1447.75	-0.324587	0.124073	-2.61611	0.00889377	0.0979068	No_change	Mpc1
ENSMUSG00000042662	46.0214	0.523947	0.200331	2.61541	0.00891207	0.0979193	No_change	Dusp15
ENSMUSG00000067038	1218.52	-0.247511	0.0946379	-2.61534	0.00891374	0.0979193	No_change	Rps12-ps3
ENSMUSG00000103567	200.789	0.522819	0.199883	2.61562	0.00890655	0.0979193	No_change	Pcdhga5
ENSMUSG00000029130	269.338	0.384017	0.146863	2.6148	0.00892789	0.0980057	No_change	Rnf32
ENSMUSG00000092190	16.7874	0.506493	0.19376	2.61403	0.00894823	0.0981599	No_change	Gm20470
ENSMUSG00000026632	408.203	0.315767	0.120843	2.61304	0.008974	0.0983735	No_change	Tatdn3
ENSMUSG00000071711	1052.47	-0.343849	0.131614	-2.61255	0.00898699	0.0984466	No_change	Mpst
ENSMUSG00000042757	619.143	-0.39207	0.150107	-2.61194	0.00900287	0.0985187	No_change	Tmem108
ENSMUSG00000048546	1371.66	-0.310485	0.118877	-2.61182	0.0090062	0.0985187	No_change	Tob2
ENSMUSG00000030747	187.402	-0.486971	0.186511	-2.61095	0.00902911	0.098631	No_change	Dgat2
ENSMUSG00000102496	119.439	0.414178	0.158626	2.61104	0.00902683	0.098631	No_change	Gm36989
ENSMUSG00000020219	369.544	-0.31137	0.119296	-2.61005	0.00905286	0.098713	No_change	Timm13
ENSMUSG00000027075	44.0983	0.514121	0.19697	2.61015	0.00905029	0.098713	No_change	Slc43a1
ENSMUSG00000078974	74.0921	-0.49722	0.190509	-2.60995	0.0090556	0.098713	No_change	Sec61g
ENSMUSG00000105272	144.311	0.408311	0.156571	2.60783	0.00911174	0.0992557	No_change	Gm43071
ENSMUSG00000037336	37.7162	0.515919	0.197859	2.60751	0.00912038	0.0992804	No_change	Mfsd2b
ENSMUSG00000020368	16987.6	-0.166331	0.0638261	-2.60601	0.00916046	0.099612	No_change	Canx
ENSMUSG00000103046	73.8296	0.501184	0.192327	2.60589	0.00916361	0.099612	No_change	Gm37309
ENSMUSG00000005360	48552.4	-0.243268	0.0933946	-2.60474	0.00919445	0.0998776	No_change	Slc1a3
ENSMUSG00000021338	2988.91	-0.214	0.082211	-2.60305	0.00923979	0.100254	No_change	Carmil1
ENSMUSG00000097589	438.376	0.36199	0.139068	2.60297	0.00924195	0.100254	No_change	Dleu2
ENSMUSG00000037344	813.057	-0.244573	0.0939833	-2.60231	0.0092599	0.100379	No_change	Slc12a9
ENSMUSG00000019846	105.231	-0.502735	0.193408	-2.59935	0.00934008	0.101145	No_change	Lama4
ENSMUSG00000056258	388.327	-0.508257	0.195542	-2.59922	0.00934351	0.101145	No_change	Kcnq3
ENSMUSG00000036086	518.282	0.335739	0.129233	2.59793	0.00937864	0.101437	No_change	Zranb3
ENSMUSG00000042834	5742.68	-0.208679	0.0803379	-2.59752	0.00938998	0.101437	No_change	Nrep
ENSMUSG00000050808	74.5944	-0.500629	0.192723	-2.59767	0.00938599	0.101437	No_change	Muc15
ENSMUSG00000041653	138.212	-0.480521	0.185043	-2.5968	0.00940958	0.101508	No_change	Pnpla3
ENSMUSG00000062825	15509.8	-0.271014	0.104361	-2.5969	0.00940688	0.101508	No_change	Actg1
ENSMUSG00000020086	846.936	0.318574	0.122752	2.59527	0.00945176	0.101681	No_change	Macroh2a2
ENSMUSG00000035778	97.1326	0.513117	0.1977	2.59543	0.0094473	0.101681	No_change	Ggta1
ENSMUSG00000058838	31.1052	0.437608	0.168581	2.59584	0.00943604	0.101681	No_change	Rps27a-ps2
ENSMUSG00000101828	23.717	0.501915	0.193386	2.59541	0.00944794	0.101681	No_change
ENSMUSG00000071379	137.985	0.426402	0.164347	2.59452	0.00947244	0.101834	No_change	Hpcal1
ENSMUSG00000020695	40.0483	-0.513079	0.197996	-2.59136	0.00955968	0.102654	No_change	Mrc2
ENSMUSG00000054942	1468.1	-0.184376	0.0711523	-2.59128	0.00956194	0.102654	No_change	Miga1
ENSMUSG00000026679	82.6862	0.479254	0.184971	2.59096	0.00957074	0.102678	No_change	Enkur
ENSMUSG00000008845	109.243	-0.518141	0.200064	-2.58988	0.00960105	0.102862	No_change	Cd163
ENSMUSG00000027580	19.5977	0.497137	0.191954	2.58988	0.00960091	0.102862	No_change	Helz2
ENSMUSG00000031538	12652.8	-0.252153	0.0973714	-2.5896	0.00960866	0.102873	No_change	Plat
ENSMUSG00000006412	849.228	0.293393	0.113335	2.58873	0.00963298	0.102992	No_change	Pfdn2
ENSMUSG00000020576	1288.02	0.208751	0.0806361	2.5888	0.00963103	0.102992	No_change	Nbas
ENSMUSG00000022219	32.0507	-0.518524	0.200333	-2.58831	0.00964488	0.103048	No_change	Cideb
ENSMUSG00000036902	5694.57	-0.274012	0.105893	-2.58764	0.00966352	0.103177	No_change	Neto2
ENSMUSG00000107468	92.8346	0.45112	0.174356	2.58736	0.00967158	0.103192	No_change	5730507A11Rik
ENSMUSG00000034126	1311.26	0.228712	0.0884091	2.58697	0.00968237	0.103237	No_change	Pomt2
ENSMUSG00000027204	282.694	-0.362025	0.140002	-2.58585	0.00971393	0.103361	No_change	Fbn1
ENSMUSG00000049047	2410.91	0.23416	0.0905519	2.58592	0.00971201	0.103361	No_change	Armcx3
ENSMUSG00000067370	11.6714	-0.454488	0.175734	-2.58623	0.0097032	0.103361	No_change	B3galt4
ENSMUSG00000005514	1158.28	-0.314968	0.12183	-2.58531	0.00972907	0.103452	No_change	Por
ENSMUSG00000103897	647.219	0.359671	0.139145	2.58486	0.00974194	0.103518	No_change	Pcdhga8
ENSMUSG00000015653	380.921	0.314747	0.121797	2.58418	0.00976096	0.10365	No_change	Steap2
ENSMUSG00000085811	18.668	0.500082	0.19357	2.58347	0.0097813	0.103795	No_change	Cep112it
ENSMUSG00000043969	1011.74	0.316128	0.122388	2.58299	0.00979478	0.103867	No_change	Emx2
ENSMUSG00000052572	32.1922	-0.517163	0.200274	-2.58228	0.00981487	0.10401	No_change	Dlg2
ENSMUSG00000093726	30.5442	0.516342	0.199985	2.58191	0.00982563	0.104053	No_change	Gm20667
ENSMUSG00000031753	887.108	-0.226112	0.0876044	-2.58106	0.00984972	0.104219	No_change	Cog4
ENSMUSG00000032221	526.526	0.310731	0.120397	2.58089	0.00985471	0.104219	No_change	Mns1
ENSMUSG00000096403	25.6382	0.496841	0.192609	2.57954	0.00989325	0.104556	No_change	Rnps1-ps
ENSMUSG00000066000	16.0207	-0.390457	0.151481	-2.5776	0.00994897	0.105056	No_change	Zfp979
ENSMUSG00000107724	45.8053	-0.48534	0.188304	-2.57742	0.00995403	0.105056	No_change	Gm16042
ENSMUSG00000047415	14.1884	0.459135	0.178177	2.57685	0.00997047	0.105158	No_change	Gpr68
ENSMUSG00000075028	430.633	0.363507	0.141085	2.57652	0.00998015	0.105189	No_change	Prdm11
ENSMUSG00000038239	118.696	-0.473099	0.18365	-2.5761	0.00999231	0.105247	No_change	Hrc
ENSMUSG00000031596	5578.97	0.378498	0.146963	2.57546	0.0100106	0.105368	No_change	Slc7a2
ENSMUSG00000074521	43.6157	-0.447304	0.173776	-2.57403	0.0100521	0.105733	No_change	Zfp1003
ENSMUSG00000000142	863.143	-0.253948	0.0987102	-2.57266	0.0100921	0.106082	No_change	Axin2
ENSMUSG00000050321	477.495	-0.328683	0.127781	-2.57223	0.0101046	0.106143	No_change	Neto1
ENSMUSG00000028760	4899	0.180741	0.0702741	2.57194	0.0101129	0.106159	No_change	Eif4g3
ENSMUSG00000046330	3761.08	0.30135	0.117203	2.57117	0.0101354	0.106323	No_change	Rpl37a
ENSMUSG00000037072	5038.12	-0.174373	0.0678543	-2.56982	0.0101752	0.106526	No_change	Selenof
ENSMUSG00000041272	758.267	-0.265212	0.103199	-2.56992	0.0101721	0.106526	No_change	Tox
ENSMUSG00000062093	82.7354	-0.500188	0.194615	-2.57014	0.0101658	0.106526	No_change	Gm10110
ENSMUSG00000030852	1847.32	0.209945	0.0817098	2.5694	0.0101875	0.106551	No_change	Tacc2
ENSMUSG00000041180	432.967	-0.276346	0.107558	-2.56927	0.0101913	0.106551	No_change	Hectd2
ENSMUSG00000035948	18.1621	-0.401809	0.156538	-2.56684	0.0102631	0.10723	No_change	Acss3
ENSMUSG00000027245	317.437	-0.342154	0.133424	-2.56442	0.010335	0.107908	No_change	Hypk
ENSMUSG00000044712	535.187	0.315274	0.123033	2.56252	0.0103917	0.10842	No_change	Slc38a6
ENSMUSG00000062866	770.628	0.394398	0.153923	2.56231	0.0103979	0.10842	No_change	Phactr2
ENSMUSG00000030505	699.29	-0.225241	0.0879571	-2.56081	0.0104428	0.108816	No_change	Prmt3
ENSMUSG00000028600	43.451	0.512104	0.200015	2.56033	0.0104573	0.108894	No_change	Podn
ENSMUSG00000037573	1748.07	0.269884	0.105493	2.55832	0.010518	0.109453	No_change	Tob1
ENSMUSG00000021550	54.4993	-0.470046	0.183813	-2.5572	0.0105518	0.109732	No_change	Qng1
ENSMUSG00000095865	317.963	0.347639	0.135974	2.55665	0.0105685	0.109833	No_change	Gm13237
ENSMUSG00000043003	23.5172	-0.405689	0.158758	-2.55539	0.0106069	0.110158	No_change	Rasef
ENSMUSG00000042699	9314.62	0.171799	0.067245	2.55483	0.0106241	0.110263	No_change	Dhx9
ENSMUSG00000022890	2253.41	-0.242665	0.0949928	-2.55456	0.0106322	0.110274	No_change	Atp5pf
ENSMUSG00000039770	1129.87	-0.191883	0.0751211	-2.55431	0.0106398	0.110279	No_change	Ypel5
ENSMUSG00000021134	7732.47	0.260456	0.101981	2.55396	0.0106506	0.110318	No_change	Srsf5
ENSMUSG00000071550	458.387	0.357942	0.140234	2.55247	0.0106962	0.110717	No_change	Cfap44
ENSMUSG00000051550	591.146	0.292088	0.114444	2.55222	0.0107038	0.110722	No_change	Zfp579
ENSMUSG00000031610	750.43	-0.441752	0.173177	-2.55087	0.0107455	0.11108	No_change	Scrg1
ENSMUSG00000027367	2775.01	-0.180029	0.0706599	-2.54783	0.0108395	0.111977	No_change	Stard7
ENSMUSG00000017132	502.408	-0.33868	0.133117	-2.54423	0.0109518	0.113063	No_change	Cyth1
ENSMUSG00000048096	70.1805	0.458982	0.180438	2.54371	0.0109683	0.113158	No_change	Lmod1
ENSMUSG00000034265	311.966	-0.350489	0.1378	-2.54346	0.010976	0.113162	No_change	Zdhhc14
ENSMUSG00000074480	2588.2	0.237544	0.0934376	2.54227	0.0110135	0.113474	No_change	Mex3a
ENSMUSG00000052698	1945.28	0.261229	0.102776	2.54173	0.0110304	0.113574	No_change	Tln2
ENSMUSG00000058076	3784.19	0.272607	0.107269	2.54134	0.0110427	0.113625	No_change	Sdhc
ENSMUSG00000029348	566.599	-0.245862	0.0968035	-2.5398	0.0110915	0.114052	No_change	Asphd2
ENSMUSG00000048280	1266.25	0.209191	0.0823846	2.5392	0.0111105	0.114172	No_change	Zfp738
ENSMUSG00000042682	1483.66	-0.229629	0.0904836	-2.53779	0.0111554	0.114407	No_change	Selenok
ENSMUSG00000044072	555.027	0.303295	0.119494	2.53816	0.0111437	0.114407	No_change	Eml6
ENSMUSG00000110234	67.7155	-0.483641	0.190563	-2.53796	0.0111502	0.114407	No_change	Gm45799
ENSMUSG00000026238	12526.1	0.259831	0.10242	2.53691	0.0111835	0.11462	No_change	Ptma
ENSMUSG00000019969	1913.64	0.230989	0.0910775	2.53618	0.011207	0.114785	No_change	Psen1
ENSMUSG00000036995	602.91	-0.349463	0.137806	-2.53591	0.0112155	0.114797	No_change	Asap3
ENSMUSG00000022146	80.3877	0.492979	0.194523	2.5343	0.0112672	0.115175	No_change	Osmr
ENSMUSG00000029103	1579.03	-0.192997	0.0761522	-2.53436	0.0112653	0.115175	No_change	Lrpap1
ENSMUSG00000028369	616.075	-0.313467	0.12375	-2.53306	0.0113072	0.115453	No_change	Svep1
ENSMUSG00000030376	269.911	-0.501848	0.198124	-2.533	0.0113092	0.115453	No_change	Slc8a2
ENSMUSG00000013495	611.489	-0.251347	0.09931	-2.53093	0.0113759	0.116058	No_change	Tmem175
ENSMUSG00000059273	2406.31	0.164815	0.0651276	2.53064	0.0113853	0.116078	No_change	Zc3h4
ENSMUSG00000055452	101.71	-0.440685	0.17418	-2.53005	0.0114047	0.116199	No_change	Gm7353
ENSMUSG00000003363	1116.35	-0.325487	0.128723	-2.52858	0.0114525	0.116577	No_change	Pld3
ENSMUSG00000020859	25773.6	-0.134919	0.0533603	-2.52845	0.0114567	0.116577	No_change	Spag9
ENSMUSG00000041607	21.5994	-0.498868	0.197631	-2.52423	0.0115951	0.117836	No_change	Mbp
ENSMUSG00000048458	1345.06	0.410234	0.162519	2.52422	0.0115955	0.117836	No_change	Inka2
ENSMUSG00000032254	234.605	0.460645	0.182534	2.52361	0.0116158	0.117966	No_change	Kif23
ENSMUSG00000048416	78.7213	0.449904	0.178302	2.52327	0.011627	0.118002	No_change	Mlf1
ENSMUSG00000020439	190.562	0.356039	0.141132	2.52273	0.0116449	0.11806	No_change	Smtn
ENSMUSG00000032006	57.3398	-0.498875	0.197759	-2.52264	0.0116478	0.11806	No_change	Pdgfd
ENSMUSG00000050821	212.82	-0.358799	0.1423	-2.52142	0.0116883	0.118393	No_change	Fam131a
ENSMUSG00000005233	175.347	0.447624	0.177575	2.52075	0.0117103	0.118493	No_change	Spc25
ENSMUSG00000015092	1023.3	-0.201067	0.0797676	-2.52066	0.0117134	0.118493	No_change	Edf1
ENSMUSG00000079429	105.162	0.458661	0.181989	2.52027	0.0117266	0.11855	No_change	Mroh2a
ENSMUSG00000022257	1701.33	-0.30589	0.121475	-2.51812	0.0117982	0.118818	No_change	Laptm4b
ENSMUSG00000022514	534.803	-0.358974	0.14255	-2.51823	0.0117947	0.118818	No_change	Il1rap
ENSMUSG00000024411	6452.5	0.416032	0.165242	2.51772	0.0118118	0.118818	No_change	Aqp4
ENSMUSG00000026556	5027.81	0.287918	0.11436	2.51765	0.011814	0.118818	No_change	Vangl2
ENSMUSG00000035189	49.3122	-0.501009	0.198977	-2.51793	0.0118048	0.118818	No_change	Ano4
ENSMUSG00000039347	3290.72	-0.25912	0.102902	-2.51813	0.0117978	0.118818	No_change	Atp6v0e2
ENSMUSG00000060882	4244.97	-0.297868	0.118268	-2.51858	0.0117829	0.118818	No_change	Kcnd2
ENSMUSG00000103505	17.0643	0.485862	0.192904	2.51867	0.0117798	0.118818	No_change	Gm38374
ENSMUSG00000004110	418.657	0.35199	0.139841	2.51707	0.0118336	0.118939	No_change	Cacna1e
ENSMUSG00000036256	14.1945	-0.476915	0.189532	-2.51627	0.0118603	0.119053	No_change	Igfbp7
ENSMUSG00000045515	5396.71	0.321218	0.127645	2.51649	0.0118529	0.119053	No_change	Pou3f3
ENSMUSG00000057315	45.4181	-0.489653	0.194697	-2.51495	0.0119051	0.119426	No_change	Arhgap24
ENSMUSG00000046415	46.787	-0.495124	0.196934	-2.51416	0.0119315	0.119614	No_change	B430212C06Rik
ENSMUSG00000020019	162.628	-0.410337	0.16326	-2.5134	0.0119574	0.119796	No_change	Ntn4
ENSMUSG00000032122	184.241	-0.405165	0.161255	-2.51257	0.0119855	0.119924	No_change	Slc37a2
ENSMUSG00000086003	56.7355	0.483815	0.19255	2.51268	0.0119818	0.119924	No_change	B230206L02Rik
ENSMUSG00000032374	1718.92	0.27441	0.109314	2.51029	0.012063	0.120623	No_change	Plod2
ENSMUSG00000026201	1016.32	0.284248	0.113244	2.51005	0.0120714	0.120629	No_change	Stk16
ENSMUSG00000022799	4762.1	0.21583	0.0860116	2.50931	0.0120967	0.120804	No_change	Arhgap31
ENSMUSG00000025981	844.847	0.243027	0.0968874	2.50834	0.0121299	0.121026	No_change	Coq10b
ENSMUSG00000028909	110.54	-0.473422	0.188749	-2.50821	0.0121344	0.121026	No_change	Ptpru
ENSMUSG00000106464	87.5167	0.489784	0.195309	2.50774	0.0121505	0.121109	No_change	C130083M11Rik
ENSMUSG00000029814	114.966	-0.502292	0.200317	-2.50748	0.0121594	0.12112	No_change	Igf2bp3
ENSMUSG00000009614	1295.69	-0.295954	0.118063	-2.50675	0.0121847	0.121255	No_change	Sardh
ENSMUSG00000038633	1839.24	0.303413	0.121055	2.50641	0.0121962	0.121255	No_change	Degs1
ENSMUSG00000043631	225.96	-0.482621	0.192548	-2.50649	0.0121935	0.121255	No_change	Ecm2
ENSMUSG00000006342	19.9794	-0.44391	0.1772	-2.50514	0.0122403	0.121387	No_change	Susd2
ENSMUSG00000027330	715.427	-0.280343	0.111903	-2.50523	0.0122371	0.121387	No_change	Cdc25b
ENSMUSG00000031174	849.475	0.312901	0.124904	2.50513	0.0122407	0.121387	No_change	Rpgr
ENSMUSG00000090136	717.87	-0.228725	0.0913026	-2.50513	0.0122407	0.121387	No_change	Gm10177
ENSMUSG00000035283	111.369	0.423568	0.169136	2.50429	0.0122696	0.121597	No_change	Adrb1
ENSMUSG00000080848	949.372	-0.393081	0.156984	-2.50396	0.0122811	0.121634	No_change	Gm9385
ENSMUSG00000103804	27.1064	0.478057	0.19104	2.50239	0.0123358	0.122098	No_change	Gm37062
ENSMUSG00000026227	3747.66	0.373666	0.14951	2.49927	0.0124448	0.123021	No_change	2810459M11Rik
ENSMUSG00000041703	371.874	0.456345	0.182577	2.49947	0.012438	0.123021	No_change	Zic5
ENSMUSG00000020083	53.9065	0.479541	0.1919	2.49892	0.0124574	0.123067	No_change	Fam241b
ENSMUSG00000020948	477.395	0.30786	0.12321	2.49866	0.0124665	0.123079	No_change	Klhl28
ENSMUSG00000094786	158.494	-0.483174	0.193414	-2.49814	0.0124848	0.123182	No_change	Gm14403
ENSMUSG00000020042	165.809	-0.398625	0.159654	-2.49681	0.0125316	0.123488	No_change	Abtb3
ENSMUSG00000025931	13807.8	0.39265	0.157257	2.49687	0.0125294	0.123488	No_change	Paqr8
ENSMUSG00000031786	16.2624	0.481744	0.192966	2.49653	0.0125415	0.123507	No_change	Drc7
ENSMUSG00000105867	30.7504	-0.499842	0.200246	-2.49614	0.0125555	0.123566	No_change	Tmem271rt
ENSMUSG00000039747	169.07	0.388286	0.155585	2.49566	0.0125724	0.123655	No_change	Orai2
ENSMUSG00000024533	3849.85	-0.180914	0.0725363	-2.49412	0.012627	0.124048	No_change	Spire1
ENSMUSG00000026611	72.4414	0.459409	0.184199	2.49408	0.0126282	0.124048	No_change	Spata17
ENSMUSG00000004558	14786.3	-0.292822	0.117526	-2.49154	0.012719	0.124861	No_change	Ndrg2
ENSMUSG00000062519	1067.46	0.24098	0.0967951	2.48959	0.012789	0.125469	No_change	Zfp398
ENSMUSG00000092060	433.683	0.349617	0.140449	2.48929	0.0128	0.125498	No_change	Bend4
ENSMUSG00000022332	1523.66	-0.282559	0.113613	-2.48704	0.0128812	0.125978	No_change	Khdrbs3
ENSMUSG00000031592	6684.02	0.181488	0.0729708	2.48713	0.0128779	0.125978	No_change	Pcm1
ENSMUSG00000036523	54.5994	0.474503	0.190762	2.48741	0.0128677	0.125978	No_change	Greb1
ENSMUSG00000067279	2583.54	-0.182326	0.0733013	-2.48734	0.0128701	0.125978	No_change	Ppp1r3c
ENSMUSG00000024600	34.5703	-0.443092	0.178182	-2.48673	0.0128922	0.126006	No_change	Slc27a6
ENSMUSG00000047473	491.116	-0.244526	0.0983657	-2.48589	0.0129228	0.126068	No_change	Zfp30
ENSMUSG00000060376	1362.83	-0.20964	0.0843318	-2.48589	0.0129226	0.126068	No_change	Bckdha
ENSMUSG00000102049	1078.87	0.257598	0.10362	2.486	0.0129189	0.126068	No_change
ENSMUSG00000027668	2896.89	-0.214191	0.08618	-2.48539	0.0129411	0.126132	No_change	Mfn1
ENSMUSG00000031644	1343.93	0.213025	0.0857152	2.48526	0.0129455	0.126132	No_change	Nek1
ENSMUSG00000015478	1067.06	-0.252355	0.101641	-2.4828	0.0130353	0.126827	No_change	Rnf5
ENSMUSG00000021823	2092.78	-0.232457	0.0936532	-2.4821	0.013061	0.126827	No_change	Vcl
ENSMUSG00000032181	3187.68	-0.232837	0.0937804	-2.48279	0.013036	0.126827	No_change	Scg3
ENSMUSG00000036564	889.286	-0.332266	0.133871	-2.48199	0.0130652	0.126827	No_change	Ndrg4
ENSMUSG00000044629	447.244	-0.261935	0.105535	-2.48198	0.0130656	0.126827	No_change	Cnrip1
ENSMUSG00000045095	3165.98	0.17582	0.0708236	2.4825	0.0130464	0.126827	No_change	Magi1
ENSMUSG00000063063	2699.05	-0.235339	0.094853	-2.48109	0.0130981	0.127063	No_change	Ctnna2
ENSMUSG00000090061	10.5108	-0.387131	0.156119	-2.47972	0.0131486	0.127474	No_change	Nwd2
ENSMUSG00000039239	2804.55	0.263569	0.106342	2.4785	0.0131938	0.127832	No_change	Tgfb2
ENSMUSG00000001870	104.225	-0.447285	0.180619	-2.4764	0.0132716	0.128454	No_change	Ltbp1
ENSMUSG00000030310	8843.83	-0.24435	0.0986819	-2.47614	0.0132813	0.128454	No_change	Slc6a1
ENSMUSG00000054256	7196.56	0.228059	0.092104	2.4761	0.0132827	0.128454	No_change	Msi1
ENSMUSG00000023456	2948.19	-0.199662	0.0806694	-2.47507	0.0133211	0.128746	No_change	Tpi1
ENSMUSG00000030495	22.1564	-0.448622	0.181282	-2.47473	0.0133338	0.128787	No_change	Slc7a10
ENSMUSG00000062098	990.659	-0.193675	0.078268	-2.47451	0.0133419	0.128787	No_change	Btbd3
ENSMUSG00000001240	75.2114	-0.483773	0.195563	-2.47374	0.0133707	0.128986	No_change	Ramp2
ENSMUSG00000033595	83.0036	-0.495282	0.200243	-2.4734	0.0133833	0.129028	No_change	Lgi3
ENSMUSG00000007950	922.189	-0.299602	0.121214	-2.47167	0.0134484	0.129546	No_change	Abhd8
ENSMUSG00000044548	308.27	0.405103	0.163908	2.47153	0.0134537	0.129546	No_change	Dact1
ENSMUSG00000005674	659.155	0.31784	0.128652	2.47054	0.0134908	0.129822	No_change	Tomm40l
ENSMUSG00000045404	49.0573	-0.494241	0.20019	-2.46886	0.0135543	0.130353	No_change	Kcnk13
ENSMUSG00000006575	1313.87	-0.385331	0.156165	-2.46746	0.0136075	0.130725	No_change	Rundc3a
ENSMUSG00000097145	137.056	0.487987	0.197773	2.4674	0.0136097	0.130725	No_change	9230114K14Rik
ENSMUSG00000097312	10.9175	-0.42473	0.172218	-2.46623	0.0136542	0.131072	No_change
ENSMUSG00000024873	97.9859	-0.48734	0.197672	-2.46539	0.0136862	0.131299	No_change	Cnih2
ENSMUSG00000019820	4518.96	0.159977	0.0649016	2.46491	0.0137047	0.131395	No_change	Utrn
ENSMUSG00000020594	5910.3	0.215768	0.0875763	2.46377	0.0137483	0.131732	No_change	Pum2
ENSMUSG00000036781	915.447	0.359733	0.14607	2.46274	0.013788	0.132026	No_change	Rps27l
ENSMUSG00000107336	21.9341	0.48803	0.198182	2.46253	0.0137959	0.132026	No_change	Gm43461
ENSMUSG00000025262	5058.41	-0.189916	0.0771564	-2.46144	0.0138381	0.132348	No_change	Fam120c
ENSMUSG00000032570	3100.93	-0.183841	0.0747008	-2.46103	0.013854	0.132358	No_change	Atp2c1
ENSMUSG00000036036	448.1	0.282304	0.114712	2.46097	0.013856	0.132358	No_change	Zfp57
ENSMUSG00000057580	29.7129	-0.490931	0.199566	-2.45999	0.0138941	0.132606	No_change	Cox7c-ps1
ENSMUSG00000102222	240.119	0.411244	0.167181	2.45986	0.013899	0.132606	No_change	Pcdhga10
ENSMUSG00000033793	1737.67	0.295873	0.120294	2.45959	0.0139095	0.132625	No_change	Atp6v1h
ENSMUSG00000022351	2595.34	-0.33938	0.138106	-2.45738	0.0139955	0.133321	No_change	Sqle
ENSMUSG00000078234	121.099	0.467922	0.190423	2.45727	0.0139996	0.133321	No_change	Klhdc7a
ENSMUSG00000006517	344.11	-0.298741	0.121631	-2.45612	0.0140446	0.133441	No_change	Mvd
ENSMUSG00000044164	739.796	-0.261059	0.106267	-2.45663	0.0140246	0.133441	No_change	Rnf182
ENSMUSG00000050556	1262.89	-0.285388	0.116182	-2.45638	0.0140346	0.133441	No_change	Kcnb1
ENSMUSG00000101337	98.0087	0.446257	0.181695	2.45607	0.0140464	0.133441	No_change	Dnah7c
ENSMUSG00000018171	777.45	-0.225034	0.091673	-2.45474	0.0140986	0.133673	No_change	Vmp1
ENSMUSG00000029598	895.36	-0.322188	0.131257	-2.45464	0.0141028	0.133673	No_change	Plbd2
ENSMUSG00000067356	34.222	0.491291	0.200153	2.45458	0.0141051	0.133673	No_change	B430203G13Rik
ENSMUSG00000091905	17.0603	-0.439155	0.178866	-2.45522	0.0140798	0.133673	No_change	Dnajb6-ps
ENSMUSG00000022008	900.472	0.215561	0.0878489	2.45377	0.0141367	0.133795	No_change	Gpalpp1
ENSMUSG00000039263	489.003	-0.275075	0.112111	-2.45359	0.0141437	0.133795	No_change	Npepl1
ENSMUSG00000072663	248	0.318118	0.129637	2.45391	0.0141312	0.133795	No_change	Spef2
ENSMUSG00000040524	5624.46	0.198784	0.0810819	2.45165	0.0142204	0.134438	No_change	Zfp609
ENSMUSG00000029093	2109.25	-0.328182	0.133876	-2.45139	0.0142304	0.134452	No_change	Sorcs2
ENSMUSG00000060002	3535.45	-0.192666	0.0786043	-2.45108	0.0142428	0.134488	No_change	Chpt1
ENSMUSG00000046997	288.827	-0.306016	0.124878	-2.45052	0.0142652	0.134611	No_change	Spsb4
ENSMUSG00000087627	53.3827	0.486724	0.198637	2.45031	0.0142732	0.134611	No_change	A230059L01Rik
ENSMUSG00000030314	925.659	-0.202091	0.0825076	-2.44936	0.0143112	0.134889	No_change	Atg7
ENSMUSG00000026626	3255.2	0.24013	0.0980567	2.44889	0.0143296	0.13498	No_change	Ppp2r5a
ENSMUSG00000025151	17453.3	0.138371	0.0565523	2.44678	0.0144137	0.135691	No_change	Maged1
ENSMUSG00000033161	13206.8	0.212423	0.0868271	2.4465	0.014425	0.135715	No_change	Atp1a1
ENSMUSG00000034801	1817.27	0.258125	0.105519	2.44624	0.0144355	0.135732	No_change	Sos2
ENSMUSG00000037003	44.4793	-0.442421	0.180917	-2.44544	0.0144677	0.135953	No_change	Tns2
ENSMUSG00000039007	581.077	-0.452862	0.185227	-2.44491	0.0144889	0.13607	No_change	Cpq
ENSMUSG00000029309	1459.51	-0.321287	0.131451	-2.44415	0.0145194	0.136149	No_change	Sparcl1
ENSMUSG00000041841	1187.24	-0.285633	0.116869	-2.44405	0.0145235	0.136149	No_change	Rpl37
ENSMUSG00000084349	2382.15	-0.438604	0.179439	-2.44431	0.014513	0.136149	No_change	Rpl3-ps1
ENSMUSG00000034308	144.966	0.422454	0.172873	2.44372	0.0145367	0.136191	No_change	Sdr42e1
ENSMUSG00000066705	689.007	0.391425	0.16024	2.44274	0.0145764	0.136481	No_change	Fxyd6
ENSMUSG00000030708	59.5021	0.482624	0.197734	2.44077	0.014656	0.137103	No_change	Dnajb13
ENSMUSG00000060803	1184.55	-0.180804	0.0740798	-2.44066	0.0146604	0.137103	No_change	Gstp1
ENSMUSG00000017692	1028.62	0.324617	0.133023	2.4403	0.0146749	0.137157	No_change	Rhbdl3
ENSMUSG00000005089	16391.9	-0.258747	0.106089	-2.43896	0.0147298	0.137176	No_change	Slc1a2
ENSMUSG00000021959	1610.76	0.204815	0.0839696	2.43916	0.0147213	0.137176	No_change	Lats2
ENSMUSG00000027001	281.289	-0.341652	0.14004	-2.43967	0.0147007	0.137176	No_change	Dusp19
ENSMUSG00000034574	4816.23	0.222696	0.0912929	2.43935	0.0147136	0.137176	No_change	Daam1
ENSMUSG00000051855	8023.34	0.355525	0.145734	2.43955	0.0147056	0.137176	No_change	Mest
ENSMUSG00000070476	283.415	0.34182	0.140131	2.4393	0.0147158	0.137176	No_change	Fam217b
ENSMUSG00000039497	145.785	0.43188	0.177181	2.43751	0.0147888	0.137643	No_change	Dse
ENSMUSG00000096847	561.665	-0.245135	0.100605	-2.43661	0.0148256	0.137903	No_change	Tmem151b
ENSMUSG00000021497	1090.18	-0.228821	0.0939366	-2.43591	0.0148544	0.138089	No_change	Txndc15
ENSMUSG00000024644	1081.25	-0.209536	0.0860464	-2.43515	0.0148856	0.138297	No_change	Cndp2
ENSMUSG00000034105	417.229	-0.265609	0.10911	-2.43432	0.0149197	0.138531	No_change	Meak7
ENSMUSG00000090115	1722.61	0.235807	0.0968877	2.43382	0.0149404	0.138641	No_change	Usp49
ENSMUSG00000025318	90.7949	-0.460764	0.189371	-2.43312	0.0149692	0.13866	No_change	Jph3
ENSMUSG00000025885	17.8095	-0.468439	0.192497	-2.43348	0.0149544	0.13866	No_change	Myo5b
ENSMUSG00000034573	4497.1	0.31888	0.131048	2.43331	0.0149614	0.13866	No_change	Ptpn13
ENSMUSG00000022685	764.351	-0.20553	0.0844996	-2.43232	0.0150024	0.138829	No_change	Parn
ENSMUSG00000027642	3376.62	-0.22978	0.0944721	-2.43226	0.0150051	0.138829	No_change	Rpn2
ENSMUSG00000104100	40.4945	0.48447	0.199214	2.4319	0.0150197	0.138881	No_change	Gm37880
ENSMUSG00000022034	72.4792	0.479547	0.197217	2.43157	0.0150333	0.138925	No_change	Esco2
ENSMUSG00000032046	2641.42	-0.201146	0.0827462	-2.43087	0.0150625	0.139029	No_change	Abhd12
ENSMUSG00000056413	43.3061	-0.48596	0.199895	-2.43107	0.0150542	0.139029	No_change	Adap1
ENSMUSG00000041319	148.394	0.370529	0.152489	2.42987	0.0151042	0.139332	No_change	Thoc6
ENSMUSG00000033788	41.5519	-0.464116	0.191107	-2.42857	0.0151586	0.139751	No_change	Dysf
ENSMUSG00000021057	966.3	-0.278194	0.114627	-2.42695	0.0152264	0.140211	No_change	Akap5
ENSMUSG00000027550	1308.35	0.217237	0.0895054	2.42708	0.015221	0.140211	No_change	Lrrcc1
ENSMUSG00000021963	706.455	-0.223568	0.0922367	-2.42385	0.0153567	0.141256	No_change	Sap18
ENSMUSG00000035125	348.172	-0.31627	0.130484	-2.42382	0.0153581	0.141256	No_change	Gcfc2
ENSMUSG00000103563	33.9796	0.479425	0.19788	2.42282	0.0154008	0.141565	No_change	8030445P17Rik
ENSMUSG00000033658	901.538	-0.283539	0.117058	-2.4222	0.0154267	0.14172	No_change	Ddx19b
ENSMUSG00000021215	381.134	-0.269616	0.111321	-2.42197	0.0154368	0.14173	No_change	Net1
ENSMUSG00000029344	195.931	-0.360503	0.148903	-2.42106	0.0154752	0.141999	No_change	Tpst2
ENSMUSG00000026452	10.6383	0.427384	0.176604	2.42001	0.0155202	0.142245	No_change	Syt2
ENSMUSG00000032353	405.511	-0.277147	0.114523	-2.42001	0.0155201	0.142245	No_change	Tmed3
ENSMUSG00000026872	5466.25	0.17576	0.0726861	2.41806	0.0156034	0.142844	No_change	Zeb2
ENSMUSG00000078307	40.543	-0.478158	0.197745	-2.41805	0.0156039	0.142844	No_change	AI593442
ENSMUSG00000028195	867.223	0.435128	0.179996	2.41743	0.0156304	0.142938	No_change	Ccn1
ENSMUSG00000103677	193.192	-0.481543	0.1992	-2.41738	0.0156326	0.142938	No_change	Pcdhga4
ENSMUSG00000022438	492.546	-0.450525	0.186419	-2.41673	0.0156604	0.143109	No_change	Parvb
ENSMUSG00000074735	40.5213	0.482532	0.199719	2.41605	0.0156897	0.143293	No_change
ENSMUSG00000025511	233.044	-0.34849	0.144291	-2.41519	0.015727	0.143429	No_change	Tspan4
ENSMUSG00000039911	152.091	-0.464293	0.192251	-2.41504	0.0157336	0.143429	No_change	Spsb1
ENSMUSG00000046876	1442.96	-0.205905	0.085266	-2.41486	0.0157415	0.143429	No_change	Atxn1
ENSMUSG00000089936	317.055	0.302443	0.12521	2.41549	0.0157141	0.143429	No_change	Gm16199
ENSMUSG00000109198	37.2829	0.477726	0.197956	2.41329	0.0158094	0.143964	No_change	D7Bwg0826e
ENSMUSG00000022376	1597.15	-0.418206	0.173371	-2.4122	0.0158564	0.144241	No_change	Adcy8
ENSMUSG00000049281	473.612	0.358063	0.148441	2.41216	0.0158582	0.144241	No_change	Scn3b
ENSMUSG00000015745	531.867	0.242197	0.100431	2.41158	0.0158836	0.144319	No_change	Plekho1
ENSMUSG00000054509	752.648	0.257804	0.106923	2.41111	0.0159039	0.144319	No_change	Parp4
ENSMUSG00000083287	234.437	-0.329145	0.136495	-2.4114	0.0158914	0.144319	No_change	Idi1-ps1
ENSMUSG00000093402	70.914	0.483076	0.200342	2.41126	0.0158975	0.144319	No_change	Gm18588
ENSMUSG00000059540	181.472	-0.342164	0.141977	-2.40999	0.0159529	0.14468	No_change	Tcea2
ENSMUSG00000004936	1395.33	-0.291559	0.121008	-2.40942	0.015978	0.144735	No_change	Map2k1
ENSMUSG00000021012	3470.39	0.210684	0.0874491	2.40922	0.0159868	0.144735	No_change	Zc3h14
ENSMUSG00000043635	74.042	-0.480746	0.19952	-2.40951	0.0159739	0.144735	No_change	Adamts3
ENSMUSG00000004633	624.75	-0.349333	0.145028	-2.40873	0.0160081	0.144844	No_change	Chn2
ENSMUSG00000064267	84.0493	-0.482178	0.200206	-2.40841	0.0160222	0.144887	No_change	Hvcn1
ENSMUSG00000071647	489.463	-0.337507	0.14017	-2.40784	0.016047	0.145027	No_change	Eml3
ENSMUSG00000103309	253.646	-0.412122	0.171285	-2.40606	0.0161255	0.145652	No_change	BC037039
ENSMUSG00000041891	2246.56	0.18078	0.0751995	2.404	0.0162166	0.14639	No_change	Lman1
ENSMUSG00000049823	329.919	0.290317	0.120806	2.40317	0.0162538	0.146642	No_change	Zbtb12
ENSMUSG00000027326	282.165	0.432827	0.180177	2.40224	0.0162952	0.146871	No_change	Knl1
ENSMUSG00000041028	6313.87	-0.23928	0.0996097	-2.40217	0.0162981	0.146871	No_change	Ghitm
ENSMUSG00000035131	1854.11	0.429776	0.178996	2.40103	0.0163489	0.147244	No_change	Brinp3
ENSMUSG00000049999	140.02	0.433545	0.180782	2.39816	0.0164775	0.148317	No_change	Ppp1r3d
ENSMUSG00000043015	302.579	0.379735	0.158381	2.3976	0.0165031	0.148461	No_change	Nemp2
ENSMUSG00000046500	18.8139	-0.444411	0.18551	-2.39561	0.0165925	0.14906	No_change	Tafa4
ENSMUSG00000082908	123.028	0.449567	0.187673	2.39549	0.0165983	0.14906	No_change	Gm13736
ENSMUSG00000106099	624.025	0.299601	0.12505	2.39585	0.016582	0.14906	No_change	Gm42664
ENSMUSG00000063450	5358.84	0.356743	0.149046	2.39351	0.0166882	0.149781	No_change	Syne2
ENSMUSG00000056214	437.043	0.254763	0.106577	2.39041	0.0168294	0.150961	No_change	Pard6g
ENSMUSG00000059900	30.9733	-0.478352	0.200176	-2.38966	0.0168639	0.151184	No_change	Tmem40
ENSMUSG00000020044	12089.6	-0.274874	0.115088	-2.38839	0.0169225	0.151565	No_change	Timp3
ENSMUSG00000039419	54.0181	0.461351	0.193204	2.38789	0.0169453	0.151565	No_change	Cntnap2
ENSMUSG00000055116	942.487	0.227899	0.0954394	2.3879	0.0169452	0.151565	No_change	Bmal1
ENSMUSG00000055471	42.9638	-0.464088	0.194332	-2.38812	0.0169346	0.151565	No_change	Alk
ENSMUSG00000027712	767.56	-0.274167	0.114826	-2.38767	0.0169554	0.151569	No_change	Anxa5
ENSMUSG00000035109	444.993	-0.280444	0.117485	-2.38706	0.0169839	0.151736	No_change	Shc4
ENSMUSG00000026520	432.45	0.317387	0.132991	2.38653	0.0170083	0.15178	No_change	Pycr2
ENSMUSG00000031028	2219.87	-0.26861	0.112551	-2.38657	0.0170065	0.15178	No_change	Tub
ENSMUSG00000043987	596.339	0.268236	0.112474	2.38487	0.0170851	0.152379	No_change	Cep164
ENSMUSG00000018189	431.283	0.316118	0.132572	2.3845	0.0171025	0.152447	No_change	Uchl5
ENSMUSG00000026546	16.324	0.462359	0.193921	2.38427	0.0171132	0.152455	No_change	Cfap45
ENSMUSG00000020257	3889.45	-0.149962	0.0629061	-2.3839	0.0171303	0.15252	No_change	Wdr82
ENSMUSG00000026975	191.196	-0.39278	0.164784	-2.38361	0.0171437	0.152553	No_change	Dph7
ENSMUSG00000020134	2204.78	-0.212855	0.0893163	-2.38316	0.0171649	0.152567	No_change	Peli1
ENSMUSG00000106918	485.437	-0.23546	0.0987967	-2.38328	0.0171591	0.152567	No_change	Mrpl33
ENSMUSG00000040729	96.4678	0.449266	0.188543	2.38283	0.0171803	0.152617	No_change	Cep126
ENSMUSG00000027546	1073.31	-0.360439	0.151322	-2.38193	0.0172219	0.1529	No_change	Atp9a
ENSMUSG00000025855	59.8157	-0.461456	0.193963	-2.3791	0.0173551	0.153933	No_change	Prkar1b
ENSMUSG00000028758	42.5426	0.472083	0.198452	2.37883	0.0173679	0.153933	No_change	Kif17
ENSMUSG00000049091	293.255	-0.331659	0.13941	-2.37902	0.0173585	0.153933	No_change	Sephs2
ENSMUSG00000061143	109.09	0.399327	0.167977	2.37726	0.0174417	0.154499	No_change	Maml3
ENSMUSG00000021048	2354.94	0.209522	0.0883047	2.37272	0.0176577	0.156235	No_change	Mthfd1
ENSMUSG00000025792	361.236	-0.325758	0.137287	-2.37282	0.0176528	0.156235	No_change	Slc25a10
ENSMUSG00000024576	10750.6	0.15413	0.0649713	2.37228	0.0176785	0.156256	No_change	Csnk1a1
ENSMUSG00000035293	1671.08	0.281404	0.118623	2.37225	0.0176801	0.156256	No_change	G2e3
ENSMUSG00000028214	53.0034	-0.475112	0.200316	-2.37181	0.0177013	0.156355	No_change	Gem
ENSMUSG00000039629	57.0465	-0.459944	0.193958	-2.37136	0.0177227	0.156379	No_change	Strip2
ENSMUSG00000091957	98.0119	-0.459453	0.193753	-2.37133	0.0177241	0.156379	No_change	Rps2-ps10
ENSMUSG00000019558	1456.21	-0.332978	0.1405	-2.36996	0.0177902	0.156873	No_change	Slc6a8
ENSMUSG00000074733	1648.57	-0.241202	0.101787	-2.36968	0.0178036	0.156903	No_change	Zfp950
ENSMUSG00000085939	28.0816	-0.474257	0.200184	-2.3691	0.0178313	0.157059	No_change	Cd63-ps
ENSMUSG00000021250	183.013	0.380145	0.160521	2.36819	0.0178755	0.157182	No_change	Fos
ENSMUSG00000024030	41.9457	-0.469883	0.198399	-2.36837	0.0178665	0.157182	No_change	Abcg1
ENSMUSG00000029616	1470.72	-0.183508	0.0774908	-2.36813	0.0178784	0.157182	No_change	Erp29
ENSMUSG00000041959	599.467	-0.240504	0.101565	-2.36798	0.0178856	0.157182	No_change	S100a10
ENSMUSG00000047676	3097.09	0.264001	0.111524	2.36721	0.0179228	0.157404	No_change	Rpsa-ps10
ENSMUSG00000089698	54.6474	-0.473749	0.200144	-2.36704	0.0179311	0.157404	No_change	Gm2541
ENSMUSG00000006390	395.056	-0.255026	0.107765	-2.3665	0.0179574	0.157546	No_change	Elovl1
ENSMUSG00000023000	12.9069	-0.422066	0.178395	-2.36591	0.017986	0.157664	No_change	Dhh
ENSMUSG00000032892	149.539	-0.381412	0.161219	-2.3658	0.0179911	0.157664	No_change	Rangrf
ENSMUSG00000000738	1040.01	-0.185459	0.078402	-2.36549	0.018006	0.157707	No_change	Spg7
ENSMUSG00000053825	104.551	-0.449888	0.190249	-2.36474	0.018043	0.157942	No_change	Ppfia2
ENSMUSG00000048502	237.857	-0.431675	0.182564	-2.36451	0.0180538	0.157948	No_change	Duxbl1
ENSMUSG00000021576	985.46	-0.218058	0.0922586	-2.36356	0.0181005	0.158268	No_change	Pdcd6
ENSMUSG00000022587	106.031	-0.472569	0.199986	-2.36301	0.0181269	0.15841	No_change	Ly6e
ENSMUSG00000029211	391.214	-0.423501	0.179269	-2.36237	0.0181584	0.158419	No_change	Gabra4
ENSMUSG00000036545	40.4576	-0.47328	0.200307	-2.36277	0.0181389	0.158419	No_change	Adamts2
ENSMUSG00000041605	453.425	0.414117	0.175286	2.36253	0.0181509	0.158419	No_change	Inava
ENSMUSG00000098659	610.895	0.424239	0.179631	2.36173	0.0181901	0.158607	No_change	1110015O18Rik
ENSMUSG00000008206	136.628	-0.458946	0.19437	-2.3612	0.018216	0.158743	No_change	Cers4
ENSMUSG00000020493	275.864	0.328126	0.139026	2.36018	0.0182662	0.158985	No_change	Prr11
ENSMUSG00000020841	2709.39	0.161519	0.0684417	2.35996	0.0182771	0.158985	No_change	Cpd
ENSMUSG00000047187	3478.65	-0.178046	0.0754307	-2.3604	0.0182553	0.158985	No_change	Rab2a
ENSMUSG00000073600	358.383	0.359774	0.152459	2.35981	0.0182844	0.158985	No_change	Prob1
ENSMUSG00000020647	4353.53	0.23282	0.0986841	2.35925	0.018312	0.159136	No_change	Ncoa1
ENSMUSG00000035674	1009.33	-0.202598	0.0858828	-2.359	0.0183241	0.159152	No_change	Ndufa3
ENSMUSG00000028434	453.039	-0.268395	0.113787	-2.35875	0.0183366	0.159172	No_change	Epb41l4b
ENSMUSG00000010492	22.1588	-0.462634	0.196294	-2.35684	0.0184313	0.159905	No_change	Uckl1os
ENSMUSG00000046722	2884.05	-0.185163	0.0785817	-2.35631	0.0184573	0.159953	No_change	Cdc42se1
ENSMUSG00000078496	18.8594	0.398301	0.169022	2.35651	0.0184477	0.159953	No_change	Zfp982
ENSMUSG00000081712	10.1665	0.409781	0.173949	2.35575	0.0184852	0.160106	No_change	Gm12096
ENSMUSG00000018648	108.737	-0.417186	0.177162	-2.35483	0.0185311	0.160414	No_change	Dusp14
ENSMUSG00000038094	85.3069	-0.451318	0.191723	-2.35401	0.0185721	0.160591	No_change	Atp13a4
ENSMUSG00000102250	27.6844	0.438193	0.186146	2.35402	0.0185716	0.160591	No_change	Gm38260
ENSMUSG00000024527	904.008	-0.223692	0.0950513	-2.35338	0.0186036	0.160775	No_change	Afg3l2
ENSMUSG00000100301	135.874	0.428127	0.181965	2.3528	0.0186328	0.160937	No_change
ENSMUSG00000034730	1253.07	-0.470347	0.199949	-2.35234	0.0186559	0.161048	No_change	Adgrb1
ENSMUSG00000038296	81.17	-0.425673	0.181018	-2.35155	0.0186953	0.161299	No_change	Galnt18
ENSMUSG00000018451	2183.16	0.214495	0.091391	2.347	0.0189254	0.163193	No_change	6330403K07Rik
ENSMUSG00000027180	2479.25	-0.15539	0.0662174	-2.34666	0.0189428	0.163218	No_change	Fbxo3
ENSMUSG00000031007	1308.84	-0.222471	0.0948087	-2.34653	0.0189491	0.163218	No_change	Atp6ap2
ENSMUSG00000039660	368.032	-0.261543	0.111471	-2.3463	0.0189611	0.163231	No_change	Spout1
ENSMUSG00000026885	51.1106	-0.448462	0.191171	-2.34587	0.018983	0.163329	No_change	Ttll11
ENSMUSG00000044477	2891.22	-0.19914	0.0849004	-2.34557	0.0189981	0.163369	No_change	Zfand3
ENSMUSG00000021051	2212.65	0.23693	0.10105	2.34468	0.0190432	0.16355	No_change	Ppp2r5e
ENSMUSG00000024914	1458.06	-0.201497	0.0859411	-2.34459	0.019048	0.16355	No_change	Drap1
ENSMUSG00000032109	296.521	-0.322489	0.137555	-2.34444	0.0190557	0.16355	No_change	Nlrx1
ENSMUSG00000038323	2847.1	0.304159	0.129754	2.34413	0.0190715	0.16355	No_change	1700066M21Rik
ENSMUSG00000041309	207.193	0.45893	0.195776	2.34415	0.0190704	0.16355	No_change	Nkx6-2
ENSMUSG00000040717	835.075	0.309689	0.13216	2.34328	0.0191151	0.163833	No_change	Il17rd
ENSMUSG00000031808	3222.74	-0.242451	0.103535	-2.34173	0.0191948	0.164426	No_change	Slc27a1
ENSMUSG00000024691	45.6175	0.462428	0.197506	2.34134	0.0192149	0.164508	No_change	Fam111a
ENSMUSG00000066258	419.143	0.282048	0.120505	2.34055	0.0192555	0.164765	No_change	Trim12a
ENSMUSG00000019779	90.4406	0.465276	0.198836	2.34	0.0192837	0.164916	No_change	Frk
ENSMUSG00000026072	206.805	0.381918	0.163341	2.33816	0.0193788	0.165547	No_change	Il1r1
ENSMUSG00000068739	2082.28	-0.220945	0.0944918	-2.33825	0.0193745	0.165547	No_change	Sars1
ENSMUSG00000024594	723.664	0.207994	0.0889663	2.33789	0.0193929	0.165577	No_change	Prrc1
ENSMUSG00000046318	93.2972	-0.463542	0.198297	-2.33762	0.019407	0.165607	No_change	Ccbe1
ENSMUSG00000059248	5983.76	-0.240282	0.10282	-2.33693	0.019443	0.165733	No_change	Septin9
ENSMUSG00000067928	843.849	0.265627	0.113665	2.33694	0.0194424	0.165733	No_change	Zfp760
ENSMUSG00000069014	4113.45	0.337895	0.144617	2.33648	0.0194662	0.165801	No_change	Gm5641
ENSMUSG00000085623	39.2487	0.467583	0.200133	2.33636	0.0194723	0.165801	No_change	Gm16041
ENSMUSG00000022500	276.747	-0.374531	0.160327	-2.33604	0.0194891	0.165854	No_change	Litaf
ENSMUSG00000042109	453.33	-0.437292	0.187273	-2.33505	0.0195408	0.166203	No_change	Csdc2
ENSMUSG00000031378	420.589	-0.341437	0.146265	-2.33438	0.0195757	0.166319	No_change	Abcd1
ENSMUSG00000034656	1423.62	0.330755	0.141688	2.33439	0.0195755	0.166319	No_change	Cacna1a
ENSMUSG00000029765	294.415	-0.413586	0.17728	-2.33295	0.0196507	0.166865	No_change	Plxna4
ENSMUSG00000020580	3580.65	0.214779	0.0920823	2.33247	0.0196759	0.166988	No_change	Rock2
ENSMUSG00000083899	54.1758	0.447024	0.191701	2.33188	0.0197071	0.167162	No_change	Gm12346
ENSMUSG00000007817	12931.3	0.160534	0.0688675	2.33105	0.0197507	0.167294	No_change	Zmiz1
ENSMUSG00000028134	5593.11	0.199122	0.0854271	2.3309	0.0197585	0.167294	No_change	Ptbp2
ENSMUSG00000052957	842.007	0.287689	0.123429	2.3308	0.019764	0.167294	No_change	Gas1
ENSMUSG00000075701	748.978	-0.221857	0.0951861	-2.33077	0.0197656	0.167294	No_change	Selenos
ENSMUSG00000027408	754.187	-0.312026	0.133928	-2.32981	0.0198161	0.16754	No_change	Cpxm1
ENSMUSG00000050271	1781.69	0.211122	0.0906163	2.32985	0.0198141	0.16754	No_change	Prag1
ENSMUSG00000032854	187.191	-0.436512	0.187448	-2.32871	0.0198743	0.167941	No_change	Ugt8a
ENSMUSG00000080981	28.775	-0.466298	0.200341	-2.32753	0.0199373	0.168382	No_change	Gm12161
ENSMUSG00000024552	213.802	0.41755	0.179443	2.32693	0.0199691	0.168559	No_change	Slc14a2
ENSMUSG00000047216	636.954	-0.366156	0.157413	-2.32609	0.0200139	0.168776	No_change	Cdh19
ENSMUSG00000097272	122.961	-0.463512	0.199271	-2.32604	0.0200164	0.168776	No_change
ENSMUSG00000032418	4835.06	-0.205421	0.088334	-2.3255	0.0200451	0.168927	No_change	Me1
ENSMUSG00000031885	2468.76	-0.212427	0.0913844	-2.32454	0.0200964	0.169267	No_change	Cbfb
ENSMUSG00000039934	94.6657	-0.453458	0.195096	-2.32428	0.0201103	0.169293	No_change	Gsap
ENSMUSG00000017716	122.621	0.425134	0.182926	2.32407	0.0201218	0.169296	No_change	Birc5
ENSMUSG00000072680	800.686	-0.293998	0.126512	-2.32387	0.0201323	0.169296	No_change
ENSMUSG00000020473	54.9283	-0.453849	0.195365	-2.32308	0.020175	0.169563	No_change	Aebp1
ENSMUSG00000005583	694.356	-0.28661	0.123458	-2.32152	0.0202588	0.170085	No_change	Mef2c
ENSMUSG00000026111	749.424	0.288503	0.124273	2.32154	0.0202579	0.170085	No_change	Unc50
ENSMUSG00000053769	310.201	-0.30165	0.130015	-2.32012	0.0203346	0.170629	No_change	Lysmd1
ENSMUSG00000018761	720.948	-0.253114	0.109116	-2.31968	0.0203584	0.170638	No_change	Mpdu1
ENSMUSG00000025702	3362.36	-0.184661	0.0796128	-2.31949	0.0203684	0.170638	No_change	Marchf8
ENSMUSG00000041797	83.4287	-0.462355	0.199313	-2.31974	0.0203549	0.170638	No_change	Abca9
ENSMUSG00000064052	18.8834	0.428415	0.18479	2.31839	0.0204284	0.171048	No_change
ENSMUSG00000021140	3859.85	0.17663	0.0762018	2.31793	0.0204533	0.171164	No_change	Pcnx1
ENSMUSG00000109032	26.112	0.464004	0.20033	2.31619	0.0205476	0.171862	No_change	Gm7972
ENSMUSG00000025464	156.393	-0.361121	0.156001	-2.31486	0.0206204	0.172286	No_change	Paox
ENSMUSG00000041889	1888.08	0.257562	0.111258	2.315	0.0206129	0.172286	No_change	Shisa4
ENSMUSG00000073633	149.485	0.417437	0.180593	2.31148	0.0208064	0.173747	No_change	Fbxo36
ENSMUSG00000034379	89.3807	-0.400523	0.173311	-2.311	0.0208327	0.173873	No_change	Wdr5b
ENSMUSG00000036106	68.1295	-0.458619	0.198603	-2.30923	0.0209311	0.174521	No_change	Prr5
ENSMUSG00000073481	1576.78	0.320233	0.138677	2.3092	0.0209327	0.174521	No_change	Mtarc2
ENSMUSG00000028086	842.908	0.250147	0.108466	2.30623	0.021098	0.175805	No_change	Fbxw7
ENSMUSG00000032011	140.894	-0.347695	0.150925	-2.30375	0.0212365	0.176865	No_change	Thy1
ENSMUSG00000039542	7624.11	-0.236905	0.102934	-2.30153	0.0213615	0.177722	No_change	Ncam1
ENSMUSG00000046756	574.349	-0.275474	0.119692	-2.30152	0.0213622	0.177722	No_change	Mrps7
ENSMUSG00000020668	1817.12	0.213522	0.0928091	2.30066	0.0214108	0.177866	No_change	Kif3c
ENSMUSG00000020898	1194.12	0.183472	0.0797562	2.30041	0.0214251	0.177866	No_change	Ctc1
ENSMUSG00000073295	573.104	-0.230551	0.100214	-2.30059	0.0214151	0.177866	No_change	Nudt11
ENSMUSG00000092574	38.8816	-0.418641	0.181945	-2.30092	0.0213964	0.177866	No_change	2810047C21Rik1
ENSMUSG00000022108	7490.7	-0.139891	0.0608255	-2.29987	0.0214553	0.178022	No_change	Itm2b
ENSMUSG00000035227	3021.56	-0.179122	0.0779018	-2.29933	0.0214863	0.178184	No_change	Spcs2
ENSMUSG00000094910	1284.65	-0.246159	0.107102	-2.29836	0.0215412	0.178545	No_change	D430019H16Rik
ENSMUSG00000068270	345.021	0.304548	0.132541	2.29777	0.0215746	0.178727	No_change	Shroom4
ENSMUSG00000030103	907.732	-0.228395	0.0994259	-2.29714	0.0216108	0.178837	No_change	Bhlhe40
ENSMUSG00000058729	375.449	0.319089	0.138901	2.29724	0.0216049	0.178837	No_change	Lin9
ENSMUSG00000036046	2060.64	-0.369867	0.161124	-2.29555	0.0217017	0.179493	No_change	5031439G07Rik
ENSMUSG00000001751	142.358	-0.370717	0.16155	-2.29475	0.0217473	0.179775	No_change	Naglu
ENSMUSG00000047497	356.442	-0.421816	0.183836	-2.29452	0.0217605	0.179789	No_change	Adamts12
ENSMUSG00000058254	5248.67	-0.23012	0.100307	-2.29417	0.0217809	0.179862	No_change	Tspan7
ENSMUSG00000027248	6115.04	-0.142143	0.0619663	-2.29388	0.0217974	0.179904	No_change	Pdia3
ENSMUSG00000032186	7179	-0.142273	0.0620391	-2.29328	0.0218321	0.180095	No_change	Tmod2
ENSMUSG00000023951	436.092	-0.366381	0.159797	-2.29279	0.02186	0.180153	No_change	Vegfa
ENSMUSG00000074715	60.2796	0.458855	0.200133	2.29275	0.0218623	0.180153	No_change	Ccl28
ENSMUSG00000024661	17368.2	-0.190315	0.0830391	-2.29187	0.0219131	0.180337	No_change	Fth1
ENSMUSG00000084013	26.8194	0.442415	0.193039	2.29184	0.0219149	0.180337	No_change	Gm14270
ENSMUSG00000090336	158.438	0.375285	0.163754	2.29176	0.0219193	0.180337	No_change	Cfap97d2
ENSMUSG00000058966	98.9837	-0.452375	0.1975	-2.29051	0.0219919	0.180744	No_change	Tlcd3b
ENSMUSG00000073968	246.618	0.289573	0.126415	2.29065	0.0219837	0.180744	No_change	Trim68
ENSMUSG00000040174	286.865	-0.383096	0.167375	-2.28886	0.0220878	0.181436	No_change	Alkbh3
ENSMUSG00000022742	504.441	0.331454	0.144867	2.28799	0.0221378	0.181591	No_change	Cpox
ENSMUSG00000034271	236.222	-0.294845	0.128864	-2.28803	0.0221357	0.181591	No_change	Jdp2
ENSMUSG00000095597	3473.92	0.179235	0.0783394	2.28793	0.0221415	0.181591	No_change	Rps7-ps3
ENSMUSG00000003153	505.405	0.296343	0.129575	2.28704	0.0221935	0.181731	No_change	Slc2a3
ENSMUSG00000065954	4050.36	0.260581	0.113924	2.28731	0.0221776	0.181731	No_change	Tacc1
ENSMUSG00000104420	45.1944	-0.442117	0.193303	-2.28717	0.0221861	0.181731	No_change	E230020A03Rik
ENSMUSG00000031709	497.669	-0.235482	0.102993	-2.28639	0.0222314	0.18179	No_change	Tbc1d9
ENSMUSG00000037458	5989.29	-0.261379	0.114308	-2.28662	0.0222178	0.18179	No_change	Azin1
ENSMUSG00000045730	14.0807	0.431818	0.188887	2.28612	0.0222474	0.18179	No_change	Adrb2
ENSMUSG00000050296	16.122	0.432911	0.189355	2.28624	0.0222403	0.18179	No_change	Abca12
ENSMUSG00000099871	74.7116	0.446255	0.195254	2.28551	0.022283	0.181986	No_change	Gm21742
ENSMUSG00000036528	263.999	-0.377372	0.165132	-2.28527	0.0222968	0.182003	No_change	Ppfibp2
ENSMUSG00000044071	23.5741	-0.4419	0.193386	-2.28507	0.022309	0.182007	No_change	Tafa2
ENSMUSG00000026200	609.152	0.262037	0.114748	2.28358	0.0223963	0.182529	No_change	Glb1l
ENSMUSG00000038346	1296.97	0.1653	0.0723851	2.28362	0.022394	0.182529	No_change	Zfp384
ENSMUSG00000021770	3671.24	0.132968	0.0583052	2.28056	0.0225745	0.183885	No_change	Samd8
ENSMUSG00000053398	7032.94	-0.197724	0.0867099	-2.2803	0.02259	0.183915	No_change	Phgdh
ENSMUSG00000051041	146.901	-0.435318	0.190936	-2.27991	0.0226128	0.184005	No_change	Olfml1
ENSMUSG00000059327	86.5506	-0.433985	0.190386	-2.2795	0.0226372	0.184107	No_change	Eda
ENSMUSG00000025408	169.332	-0.354654	0.155663	-2.27834	0.0227064	0.18414	No_change	Ddit3
ENSMUSG00000030411	2834.37	0.171199	0.0751241	2.27888	0.0226744	0.18414	No_change	Nova2
ENSMUSG00000031654	11.1289	-0.328565	0.144181	-2.27884	0.0226766	0.18414	No_change	Cbln1
ENSMUSG00000052684	465.149	0.261762	0.114869	2.2788	0.0226791	0.18414	No_change	Jun
ENSMUSG00000061878	54.0765	-0.455874	0.200099	-2.27824	0.0227121	0.18414	No_change	Sphk1
ENSMUSG00000083097	18.4059	-0.425048	0.186547	-2.27851	0.0226963	0.18414	No_change	Gm14494
ENSMUSG00000021279	3283.91	0.181981	0.0798932	2.2778	0.0227382	0.184256	No_change	Cdc42bpb
ENSMUSG00000023067	1980.68	0.434574	0.190869	2.27682	0.0227972	0.184638	No_change	Cdkn1a
ENSMUSG00000030560	412.34	-0.267145	0.117371	-2.27607	0.0228421	0.184906	No_change	Ctsc
ENSMUSG00000078185	905.146	0.30257	0.132956	2.27572	0.0228629	0.184978	No_change	Chml
ENSMUSG00000000202	938.077	-0.322944	0.142038	-2.27365	0.0229872	0.185888	No_change	Btbd17
ENSMUSG00000099068	14.6997	0.419774	0.18465	2.27334	0.0230055	0.185939	No_change
ENSMUSG00000101523	805.476	-0.329708	0.145062	-2.27287	0.0230341	0.186074	No_change	Csnk2a1-ps3
ENSMUSG00000034579	89.1599	-0.432873	0.190472	-2.27263	0.0230487	0.186095	No_change	Pla2g3
ENSMUSG00000026433	287.822	0.324412	0.142773	2.27223	0.0230728	0.186131	No_change	Rab29
ENSMUSG00000032997	595.319	0.289094	0.127233	2.27216	0.0230769	0.186131	No_change	Chpf
ENSMUSG00000041426	1095.46	0.28354	0.124804	2.27188	0.023094	0.186172	No_change	Hibch
ENSMUSG00000057411	248.336	-0.313399	0.137964	-2.2716	0.0231108	0.186211	No_change	Antkmt
ENSMUSG00000026888	58.4245	-0.443898	0.195471	-2.27092	0.0231521	0.186448	No_change	Grb14
ENSMUSG00000022758	92.7553	-0.452688	0.199479	-2.26935	0.0232472	0.187117	No_change	P2rx6
ENSMUSG00000028246	713.587	0.209381	0.0922852	2.26885	0.0232773	0.187166	No_change	Faxc
ENSMUSG00000036990	1617.24	0.168899	0.0744421	2.26886	0.0232767	0.187166	No_change	Otud4
ENSMUSG00000030556	453.219	0.368652	0.1625	2.26863	0.0232907	0.187178	No_change	Lrrc28
ENSMUSG00000020954	2882.91	0.196972	0.0868937	2.26682	0.0234012	0.187969	No_change	Strn3
ENSMUSG00000104301	19.4391	0.44632	0.196929	2.26641	0.0234265	0.188075	No_change	Wdr49
ENSMUSG00000002372	1049.52	-0.196545	0.0867705	-2.26511	0.0235059	0.188616	No_change	Ranbp3
ENSMUSG00000002006	511.013	-0.287097	0.126977	-2.26102	0.0237583	0.190532	No_change	Pdzd4
ENSMUSG00000099964	93.8235	0.42575	0.188315	2.26084	0.0237692	0.190532	No_change	Gm29514
ENSMUSG00000030652	471.318	-0.236614	0.104672	-2.26052	0.0237893	0.190595	No_change	Coq7
ENSMUSG00000016028	1734.73	-0.449867	0.199097	-2.25954	0.0238498	0.190805	No_change	Celsr1
ENSMUSG00000042320	110.573	0.407988	0.180565	2.2595	0.0238521	0.190805	No_change	Prox2
ENSMUSG00000087408	669.899	-0.375419	0.16613	-2.25979	0.023834	0.190805	No_change	Cers1
ENSMUSG00000096992	25.1609	0.452256	0.200324	2.25762	0.0239692	0.191643	No_change	Gm26788
ENSMUSG00000101645	972.115	-0.337807	0.149774	-2.25544	0.0241055	0.192634	No_change	Gm28635
ENSMUSG00000002908	123.289	-0.360504	0.159888	-2.25473	0.0241503	0.192798	No_change	Kcnn1
ENSMUSG00000058626	14.758	-0.342815	0.152043	-2.25472	0.0241507	0.192798	No_change	Capn11
ENSMUSG00000005686	2043.6	-0.330932	0.14679	-2.25445	0.0241677	0.192835	No_change	Ampd3
ENSMUSG00000031775	56.715	-0.444349	0.19713	-2.25409	0.0241905	0.192918	No_change	Pllp
ENSMUSG00000004562	2558.93	0.196636	0.0872665	2.25328	0.0242413	0.193007	No_change	Arhgef40
ENSMUSG00000026107	144.926	0.351595	0.156056	2.25301	0.0242584	0.193007	No_change	Nabp1
ENSMUSG00000039530	1152.48	-0.220858	0.0980071	-2.25349	0.024228	0.193007	No_change
ENSMUSG00000045876	376.532	0.429785	0.190767	2.25293	0.0242635	0.193007	No_change	Pcdhb8
ENSMUSG00000064202	129.508	-0.367487	0.163105	-2.25307	0.024255	0.193007	No_change	Spata6l
ENSMUSG00000031824	488.315	-0.306761	0.136193	-2.25239	0.0242976	0.193179	No_change	6430548M08Rik
ENSMUSG00000022178	799.416	0.271122	0.12045	2.2509	0.0243919	0.193831	No_change	Ajuba
ENSMUSG00000041609	156.128	-0.399819	0.177675	-2.25027	0.0244316	0.194047	No_change	Bicdl1
ENSMUSG00000039967	3457.07	0.199488	0.0886614	2.25	0.0244491	0.194088	No_change	Zfp292
ENSMUSG00000025326	5986.34	0.184075	0.0818403	2.2492	0.0245	0.194326	No_change	Ube3a
ENSMUSG00000053931	10961.2	0.172348	0.0766285	2.24913	0.0245041	0.194326	No_change	Cnn3
ENSMUSG00000028483	974.429	0.237105	0.105486	2.24773	0.0245935	0.194936	No_change	Snapc3
ENSMUSG00000024943	2411.73	0.21253	0.0946222	2.24609	0.024698	0.195639	No_change	Smc5
ENSMUSG00000073656	29.8719	0.449681	0.200219	2.24595	0.0247073	0.195639	No_change	Gm10558
ENSMUSG00000022012	265.285	-0.320518	0.14277	-2.245	0.0247682	0.195802	No_change	Enox1
ENSMUSG00000026986	138.098	-0.370698	0.165147	-2.24465	0.0247906	0.195802	No_change	Hnmt
ENSMUSG00000037012	3137.08	-0.207785	0.0925452	-2.24523	0.0247535	0.195802	No_change	Hk1
ENSMUSG00000048915	245.031	0.403982	0.179963	2.24481	0.0247801	0.195802	No_change	Efna5
ENSMUSG00000050447	171.438	-0.368211	0.164009	-2.24507	0.0247638	0.195802	No_change	Lypd6
ENSMUSG00000023235	428.652	0.261958	0.116753	2.24369	0.0248523	0.195855	No_change	Ccl25
ENSMUSG00000025200	284.229	-0.27552	0.122804	-2.24357	0.0248601	0.195855	No_change	Cwf19l1
ENSMUSG00000042607	31.8083	0.447378	0.199366	2.244	0.0248323	0.195855	No_change	Asb4
ENSMUSG00000056629	359.551	-0.250229	0.111515	-2.24391	0.0248379	0.195855	No_change	Fkbp2
ENSMUSG00000062070	3456.06	-0.26087	0.116257	-2.24391	0.0248382	0.195855	No_change	Pgk1
ENSMUSG00000034714	2333.82	-0.31427	0.140138	-2.24257	0.0249246	0.196264	No_change	Ttyh2
ENSMUSG00000028194	14666.3	0.260185	0.116059	2.24184	0.0249718	0.196338	No_change	Ddah1
ENSMUSG00000032356	10.205	-0.395737	0.17651	-2.24201	0.0249605	0.196338	No_change	Rasgrf1
ENSMUSG00000035107	1355.35	0.200049	0.0892312	2.24192	0.0249664	0.196338	No_change	Dcbld2
ENSMUSG00000063317	831.573	0.225098	0.100423	2.2415	0.0249937	0.196412	No_change	Usp31
ENSMUSG00000029467	11568.9	-0.187866	0.0838456	-2.24062	0.0250506	0.196707	No_change	Atp2a2
ENSMUSG00000035933	513.909	0.302958	0.135226	2.24038	0.0250664	0.196707	No_change	Cog5
ENSMUSG00000097789	1513.41	0.328669	0.146705	2.24034	0.0250691	0.196707	No_change	Ctxnd1
ENSMUSG00000022982	2984.54	-0.170061	0.0759156	-2.24013	0.0250825	0.196713	No_change	Sod1
ENSMUSG00000032383	2705.37	-0.159521	0.0712565	-2.23868	0.0251766	0.197352	No_change	Ppib
ENSMUSG00000066632	3474.66	-0.339013	0.151455	-2.23837	0.0251968	0.197411	No_change	Pgk1-rs7
ENSMUSG00000050776	24.5373	0.360963	0.16134	2.23728	0.0252679	0.197769	No_change	Or4f47
ENSMUSG00000074634	166.998	0.443495	0.198219	2.2374	0.0252604	0.197769	No_change	Tmem267
ENSMUSG00000032249	6153.9	0.18396	0.0822522	2.23653	0.0253169	0.198053	No_change	Anp32a
ENSMUSG00000047246	234.455	0.395415	0.176814	2.23634	0.0253298	0.198055	No_change	H2bc6
ENSMUSG00000034429	143.936	-0.355642	0.159043	-2.23613	0.0253433	0.198061	No_change	Zfp707
ENSMUSG00000054226	1574.92	-0.182101	0.0814503	-2.23573	0.0253694	0.198166	No_change	Tprkb
ENSMUSG00000073147	513.234	0.225487	0.100875	2.23531	0.0253968	0.19823	No_change	5031425E22Rik
[truncated: 46,797 more rows]

## Sheet: Table S4
Supplementary Table 4 compareCluster_GOs_Fig2G
geneID	Cluster	ID	Description	GeneRatio	BgRatio	pvalue	p.adjust	qvalue	Count	gene_symbol
ENSMUSG00000031548/ENSMUSG00000026031/ENSMUSG00000027660/ENSMUSG00000006301/ENSMUSG00000013698/ENSMUSG00000013973/ENSMUSG00000003873/ENSMUSG00000024778/ENSMUSG00000057329/ENSMUSG00000040152/ENSMUSG00000022074/ENSMUSG00000025507/ENSMUSG00000024521	UP	GO:0008625	extrinsic apoptotic signaling pathway via death domain receptors	13/560	83/23040	1.00461e-07	0.000363732	0.00028638	13	Sfrp1/Cflar/Skil/Tmbim1/Pea15a/Dedd/Bax/Fas/Bcl2/Thbs1/Tnfrsf10b/Pidd1/Pmaip1
ENSMUSG00000026923/ENSMUSG00000027878/ENSMUSG00000070509/ENSMUSG00000026640/ENSMUSG00000021068/ENSMUSG00000028664/ENSMUSG00000026176/ENSMUSG00000027660/ENSMUSG00000026585/ENSMUSG00000022105/ENSMUSG00000067071/ENSMUSG00000030084/ENSMUSG00000026277/ENSMUSG00000000861/ENSMUSG00000026211/ENSMUSG00000010175/ENSMUSG00000026028/ENSMUSG00000063632/ENSMUSG00000026341/ENSMUSG00000020423/ENSMUSG00000026121/…	UP	GO:0050767	regulation of neurogenesis	33/560	493/23040	1.82139e-07	0.000363732	0.00028638	33	Notch1/Notch2/Rgma/Plxna2/Nin/Ephb2/Ctdsp1/Skil/Kifap3/Rb1/Hes6/Plxna1/Stk25/Bcl11a/Obsl1/Prox1/Trak2/Sox11/Actr3/Btg2/Sema4c/Sorl1/Stau2/Bmpr2/Fas/Lhx2/Map2/Slit1/Aspm/Cxcr4/Map1b/Epha4/Gfap
ENSMUSG00000026923/ENSMUSG00000070509/ENSMUSG00000028664/ENSMUSG00000026176/ENSMUSG00000026585/ENSMUSG00000022105/ENSMUSG00000000861/ENSMUSG00000010175/ENSMUSG00000026028/ENSMUSG00000063632/ENSMUSG00000026341/ENSMUSG00000020423/ENSMUSG00000026121/ENSMUSG00000049313/ENSMUSG00000024778/ENSMUSG00000000247/ENSMUSG00000015222/ENSMUSG00000025020	UP	GO:0050768	negative regulation of neurogenesis	18/560	175/23040	2.92892e-07	0.000363732	0.00028638	18	Notch1/Rgma/Ephb2/Ctdsp1/Kifap3/Rb1/Bcl11a/Prox1/Trak2/Sox11/Actr3/Btg2/Sema4c/Sorl1/Fas/Lhx2/Map2/Slit1
ENSMUSG00000026923/ENSMUSG00000027878/ENSMUSG00000008575/ENSMUSG00000041702/ENSMUSG00000000567/ENSMUSG00000031548/ENSMUSG00000026031/ENSMUSG00000028364/ENSMUSG00000030084/ENSMUSG00000014599/ENSMUSG00000042207/ENSMUSG00000010175/ENSMUSG00000004364/ENSMUSG00000031004/ENSMUSG00000003873/ENSMUSG00000057329/ENSMUSG00000048402	UP	GO:0022612	gland morphogenesis	17/560	158/23040	3.27982e-07	0.000363732	0.00028638	17	Notch1/Notch2/Nfib/Btbd7/Sox9/Sfrp1/Cflar/Tnc/Plxna1/Csf1/Kdm5b/Prox1/Cul3/Mki67/Bax/Bcl2/Gli2
ENSMUSG00000026923/ENSMUSG00000001911/ENSMUSG00000070509/ENSMUSG00000021068/ENSMUSG00000000567/ENSMUSG00000031548/ENSMUSG00000020640/ENSMUSG00000028364/ENSMUSG00000030084/ENSMUSG00000014599/ENSMUSG00000000861/ENSMUSG00000042207/ENSMUSG00000026341/ENSMUSG00000026121/ENSMUSG00000026014/ENSMUSG00000026383/ENSMUSG00000067336/ENSMUSG00000000247/ENSMUSG00000015222/ENSMUSG00000025020/ENSMUSG00000045382/…	UP	GO:0060560	developmental growth involved in morphogenesis	23/560	290/23040	7.77525e-07	0.00057485	0.000452601	23	Notch1/Nfix/Rgma/Nin/Sox9/Sfrp1/Itsn2/Tnc/Plxna1/Csf1/Bcl11a/Kdm5b/Actr3/Sema4c/Raph1/Epb41l5/Bmpr2/Lhx2/Map2/Slit1/Cxcr4/Map1b/Nrp2
ENSMUSG00000018707/ENSMUSG00000039630/ENSMUSG00000022105/ENSMUSG00000009907/ENSMUSG00000004364/ENSMUSG00000026341/ENSMUSG00000028354/ENSMUSG00000028873/ENSMUSG00000085156/ENSMUSG00000041498/ENSMUSG00000026622/ENSMUSG00000026683/ENSMUSG00000026605/ENSMUSG00000068744	UP	GO:0050000	chromosome localization	14/560	119/23040	1.21758e-06	0.000771596	0.000607507	14	Dync1h1/Hnrnpu/Rb1/Vps4b/Cul3/Actr3/Fmn2/Cdca8/Snhg15/Kif14/Nek2/Nuf2/Cenpf/Psrc1
ENSMUSG00000026923/ENSMUSG00000001911/ENSMUSG00000002028/ENSMUSG00000000567/ENSMUSG00000019699/ENSMUSG00000048000/ENSMUSG00000014599/ENSMUSG00000003873/ENSMUSG00000057329	UP	GO:0048873	homeostasis of number of cells within a tissue	9/560	47/23040	1.66119e-06	0.000832827	0.000655717	9	Notch1/Nfix/Kmt2a/Sox9/Akt3/Gigyf2/Csf1/Bax/Bcl2
ENSMUSG00000001911/ENSMUSG00000008575/ENSMUSG00000032253/ENSMUSG00000039630/ENSMUSG00000022105/ENSMUSG00000053333/ENSMUSG00000046836/ENSMUSG00000009907/ENSMUSG00000026211/ENSMUSG00000004364/ENSMUSG00000031004/ENSMUSG00000006005/ENSMUSG00000064302/ENSMUSG00000028873/ENSMUSG00000085156/ENSMUSG00000051235/ENSMUSG00000041498/ENSMUSG00000026622/ENSMUSG00000026683/ENSMUSG00000024620/ENSMUSG00000068744	UP	GO:0140014	mitotic nuclear division	21/560	269/23040	3.00108e-06	0.00121025	0.000952878	21	Nfix/Nfib/Phip/Hnrnpu/Rb1/Dis3l2/Brox/Vps4b/Obsl1/Cul3/Mki67/Tpr/Clasp1/Cdca8/Snhg15/Gen1/Kif14/Nek2/Nuf2/Pdgfrb/Psrc1
ENSMUSG00000026313/ENSMUSG00000022443/ENSMUSG00000026674/ENSMUSG00000015839/ENSMUSG00000030084/ENSMUSG00000053819/ENSMUSG00000020184/ENSMUSG00000008475/ENSMUSG00000024593/ENSMUSG00000006304/ENSMUSG00000044447/ENSMUSG00000049313/ENSMUSG00000057329/ENSMUSG00000024620	UP	GO:0014812	muscle cell migration	14/560	133/23040	4.61912e-06	0.00157619	0.00124099	14	Hdac4/Myh9/Ddr2/Nfe2l2/Plxna1/Camk2d/Mdm2/Arpc5/Megf10/Arpc2/Dock5/Sorl1/Bcl2/Pdgfrb
ENSMUSG00000021127/ENSMUSG00000032253/ENSMUSG00000026496/ENSMUSG00000026615/ENSMUSG00000026234/ENSMUSG00000026270/ENSMUSG00000022105/ENSMUSG00000019699/ENSMUSG00000026641/ENSMUSG00000026457/ENSMUSG00000045658/ENSMUSG00000005886/ENSMUSG00000003721/ENSMUSG00000024978/ENSMUSG00000049313/ENSMUSG00000037035/ENSMUSG00000026434/ENSMUSG00000055980	UP	GO:0032869	cellular response to insulin stimulus	18/560	221/23040	8.46507e-06	0.00215161	0.00169404	18	Zfp36l1/Phip/Parp1/Eprs1/Ncl/Capn10/Rb1/Akt3/Usf1/Adipor1/Pid1/Ncoa2/Insig2/Gpam/Sorl1/Inhbb/Nucks1/Irs1
ENSMUSG00000021127/ENSMUSG00000032253/ENSMUSG00000026496/ENSMUSG00000026615/ENSMUSG00000026234/ENSMUSG00000026270/ENSMUSG00000022105/ENSMUSG00000019699/ENSMUSG00000026641/ENSMUSG00000026457/ENSMUSG00000045658/ENSMUSG00000005886/ENSMUSG00000026307/ENSMUSG00000003721/ENSMUSG00000024978/ENSMUSG00000049313/ENSMUSG00000028893/ENSMUSG00000037035/ENSMUSG00000026434/ENSMUSG00000055980	UP	GO:0032868	response to insulin	20/560	266/23040	9.0036e-06	0.00215161	0.00169404	20	Zfp36l1/Phip/Parp1/Eprs1/Ncl/Capn10/Rb1/Akt3/Usf1/Adipor1/Pid1/Ncoa2/Scly/Insig2/Gpam/Sorl1/Sesn2/Inhbb/Nucks1/Irs1
ENSMUSG00000018707/ENSMUSG00000032253/ENSMUSG00000039630/ENSMUSG00000052534/ENSMUSG00000022105/ENSMUSG00000026674/ENSMUSG00000009907/ENSMUSG00000053819/ENSMUSG00000020184/ENSMUSG00000004364/ENSMUSG00000026361/ENSMUSG00000006005/ENSMUSG00000037474/ENSMUSG00000028873/ENSMUSG00000051235/ENSMUSG00000056763/ENSMUSG00000041498/ENSMUSG00000026039/ENSMUSG00000024620/ENSMUSG00000019997	UP	GO:0090068	positive regulation of cell cycle process	20/560	273/23040	1.31882e-05	0.00239798	0.00188802	20	Dync1h1/Phip/Hnrnpu/Pbx1/Rb1/Ddr2/Vps4b/Camk2d/Mdm2/Cul3/Cdc73/Tpr/Dtl/Cdca8/Gen1/Cspp1/Kif14/Sgo2a/Pdgfrb/Ccn2
ENSMUSG00000025104/ENSMUSG00000041570/ENSMUSG00000049690/ENSMUSG00000064302/ENSMUSG00000015222/ENSMUSG00000052727/ENSMUSG00000037725/ENSMUSG00000035299/ENSMUSG00000019997	UP	GO:0007019	microtubule depolymerization	9/560	60/23040	1.36146e-05	0.00239798	0.00188802	9	Hdgfl3/Camsap2/Nckap5/Clasp1/Map2/Map1b/Ckap2/Mid1/Ccn2
ENSMUSG00000036377/ENSMUSG00000029397/ENSMUSG00000049339/ENSMUSG00000026171/ENSMUSG00000025104/ENSMUSG00000026427/ENSMUSG00000026674/ENSMUSG00000033124/ENSMUSG00000048000/ENSMUSG00000026199/ENSMUSG00000009907/ENSMUSG00000026254/ENSMUSG00000033569/ENSMUSG00000026280/ENSMUSG00000025907/ENSMUSG00000006304/ENSMUSG00000041570/ENSMUSG00000049690/ENSMUSG00000026478/ENSMUSG00000003873/ENSMUSG00000064302/…	UP	GO:0022411	cellular component disassembly	29/560	496/23040	1.40549e-05	0.00239798	0.00188802	29	Cracd/Rchy1/Retreg2/Rnf25/Hdgfl3/Eif2d/Ddr2/Atg9a/Gigyf2/Ankzf1/Vps4b/Eif4e2/Adgrb3/Atg4b/Rb1cc1/Arpc2/Camsap2/Nckap5/Lamc1/Bax/Clasp1/Map4k4/Map2/Spta1/Map1b/Ckap2/Epha4/Mid1/Ccn2
ENSMUSG00000026031/ENSMUSG00000026150/ENSMUSG00000026585/ENSMUSG00000015839/ENSMUSG00000072949/ENSMUSG00000053819/ENSMUSG00000057329/ENSMUSG00000026509/ENSMUSG00000071369	UP	GO:0010665	regulation of cardiac muscle cell apoptotic process	9/560	64/23040	2.32706e-05	0.00312813	0.0024629	9	Cflar/Mff/Kifap3/Nfe2l2/Acot1/Camk2d/Bcl2/Capn2/Map3k5
ENSMUSG00000070509/ENSMUSG00000036104/ENSMUSG00000034227/ENSMUSG00000025980/ENSMUSG00000025986/ENSMUSG00000026024/ENSMUSG00000026104/ENSMUSG00000046062/ENSMUSG00000035392/ENSMUSG00000055013/ENSMUSG00000003458/ENSMUSG00000003134/ENSMUSG00000026482/ENSMUSG00000056268/ENSMUSG00000026527/ENSMUSG00000026596/ENSMUSG00000003873/ENSMUSG00000024778/ENSMUSG00000026074/ENSMUSG00000026425/ENSMUSG00000026594/…	UP	GO:0051345	positive regulation of hydrolase activity	28/560	485/23040	2.47475e-05	0.00322882	0.00254217	28	Rgma/Rab3gap1/Foxj1/Hspd1/Slc39a10/Als2/Stat1/Ppp1r15b/Dennd1a/Agap1/Ncstn/Tbc1d8/Rgl1/Dennd1b/Rgs7/Abl2/Bax/Fas/Map4k4/Srgap2/Ralgps2/Bbc3/Map3k5/Prex2/Pdgfrb/Pidd1/Pmaip1/Epha4
ENSMUSG00000026577/ENSMUSG00000028552/ENSMUSG00000032883/ENSMUSG00000026339/ENSMUSG00000042229/ENSMUSG00000025903/ENSMUSG00000026705/ENSMUSG00000029763/ENSMUSG00000049313/ENSMUSG00000018417/ENSMUSG00000038949	UP	GO:0006892	post-Golgi vesicle-mediated transport	11/560	98/23040	2.63141e-05	0.00325066	0.00255937	11	Blzf1/Eps15/Acsl3/Ccdc93/Rabif/Lypla1/Klhl20/Exoc4/Sorl1/Myo1b/Cnst
ENSMUSG00000026385/ENSMUSG00000038855/ENSMUSG00000026617/ENSMUSG00000032883/ENSMUSG00000038174/ENSMUSG00000026102/ENSMUSG00000056536/ENSMUSG00000026447/ENSMUSG00000026698/ENSMUSG00000025949/ENSMUSG00000028655/ENSMUSG00000026701/ENSMUSG00000024978/ENSMUSG00000050229/ENSMUSG00000026173/ENSMUSG00000026509/ENSMUSG00000030228/ENSMUSG00000026623/ENSMUSG00000024620	UP	GO:0006650	glycerophospholipid metabolic process	19/560	280/23040	6.13208e-05	0.00467918	0.0036841	19	Dbi/Itpkb/Bpnt1/Acsl3/Hycc2/Inpp1/Pign/Pik3c2b/Pigc/Pikfyve/Mfsd2a/Prdx6/Gpam/Pigm/Plcd4/Capn2/Pik3c2g/Lpgat1/Pdgfrb
ENSMUSG00000021127/ENSMUSG00000000567/ENSMUSG00000045817/ENSMUSG00000026234/ENSMUSG00000006304/ENSMUSG00000062209/ENSMUSG00000006005	UP	GO:0070849	response to epidermal growth factor	7/560	42/23040	6.22343e-05	0.00467918	0.0036841	7	Zfp36l1/Sox9/Zfp36l2/Ncl/Arpc2/Erbb4/Tpr
ENSMUSG00000034227/ENSMUSG00000016481/ENSMUSG00000016493/ENSMUSG00000026616	UP	GO:0002924	negative regulation of humoral immune response mediated by circulating immunoglobulin	4/560	10/23040	6.45337e-05	0.00477119	0.00375654	4	Foxj1/Cr1l/Cd46/Cr2
ENSMUSG00000001911/ENSMUSG00000008575/ENSMUSG00000070509/ENSMUSG00000020393/ENSMUSG00000026031/ENSMUSG00000028364/ENSMUSG00000026586/ENSMUSG00000062209/ENSMUSG00000024778/ENSMUSG00000026074/ENSMUSG00000057329/ENSMUSG00000085156/ENSMUSG00000026235/ENSMUSG00000020932	UP	GO:0031099	regeneration	14/560	171/23040	7.90231e-05	0.00531131	0.00418179	14	Nfix/Nfib/Rgma/Kremen1/Cflar/Tnc/Prrx1/Erbb4/Fas/Map4k4/Bcl2/Snhg15/Epha4/Gfap
ENSMUSG00000018707/ENSMUSG00000020900/ENSMUSG00000058006/ENSMUSG00000039630/ENSMUSG00000033904/ENSMUSG00000026031/ENSMUSG00000025962/ENSMUSG00000026273/ENSMUSG00000040423/ENSMUSG00000026083/ENSMUSG00000009907/ENSMUSG00000010175/ENSMUSG00000040225/ENSMUSG00000006304/ENSMUSG00000044447/ENSMUSG00000006005/ENSMUSG00000064302/ENSMUSG00000028873/ENSMUSG00000085156/ENSMUSG00000007122/ENSMUSG00000026622/…	UP	GO:0140694	non-membrane-bounded organelle assembly	24/560	413/23040	8.39133e-05	0.00539477	0.00424751	24	Dync1h1/Myh10/Mdn1/Hnrnpu/Ccp110/Cflar/Fastkd2/Mterf4/Rc3h1/Eif5b/Vps4b/Prox1/Prrc2c/Arpc2/Dock5/Tpr/Clasp1/Cdca8/Snhg15/Casq1/Nek2/Ankrd23/Aspm/Pdgfrb
ENSMUSG00000026496/ENSMUSG00000026641/ENSMUSG00000038806/ENSMUSG00000018199/ENSMUSG00000003873/ENSMUSG00000037474/ENSMUSG00000057329/ENSMUSG00000030641/ENSMUSG00000021668/ENSMUSG00000028211/ENSMUSG00000026082/ENSMUSG00000026048/ENSMUSG00000024521	UP	GO:0009411	response to UV	13/560	160/23040	0.000152169	0.00767071	0.00603944	13	Parp1/Usf1/Sde2/Ro60/Bax/Dtl/Bcl2/Ddias/Polk/Trp53inp1/Rev1/Ercc5/Pmaip1
ENSMUSG00000058006/ENSMUSG00000031134/ENSMUSG00000004356/ENSMUSG00000025962/ENSMUSG00000026273/ENSMUSG00000026427/ENSMUSG00000026020/ENSMUSG00000026234/ENSMUSG00000016181/ENSMUSG00000026127/ENSMUSG00000025995/ENSMUSG00000038806/ENSMUSG00000026083/ENSMUSG00000043716/ENSMUSG00000026492/ENSMUSG00000025982/ENSMUSG00000026361/ENSMUSG00000041879/ENSMUSG00000026019/ENSMUSG00000026516/ENSMUSG00000026473/…	UP	GO:0022613	ribonucleoprotein complex biogenesis	24/560	437/23040	0.000197147	0.00863244	0.00679665	24	Mdn1/Rbmx/Utp20/Fastkd2/Mterf4/Eif2d/Nop58/Ncl/Utp25/Imp4/Wdr75/Sde2/Eif5b/Rpl7/Tfb2m/Sf3b1/Cdc73/Ipo9/Wdr12/Nvl/Glul/Utp14b/Rnasel/Celf5
ENSMUSG00000026923/ENSMUSG00000027878/ENSMUSG00000000567/ENSMUSG00000031548/ENSMUSG00000032253/ENSMUSG00000026031/ENSMUSG00000019699/ENSMUSG00000033960/ENSMUSG00000042207/ENSMUSG00000078202/ENSMUSG00000026078/ENSMUSG00000010175/ENSMUSG00000063632/ENSMUSG00000062209/ENSMUSG00000048402/ENSMUSG00000026473	UP	GO:0050679	positive regulation of epithelial cell proliferation	16/560	233/23040	0.000200047	0.00863244	0.00679665	16	Notch1/Notch2/Sox9/Sfrp1/Phip/Cflar/Akt3/Jcad/Kdm5b/Nrarp/Pdcl3/Prox1/Sox11/Erbb4/Gli2/Glul
ENSMUSG00000048756/ENSMUSG00000018196/ENSMUSG00000026496/ENSMUSG00000026674/ENSMUSG00000015839/ENSMUSG00000026277/ENSMUSG00000026199/ENSMUSG00000018537/ENSMUSG00000046062/ENSMUSG00000026701/ENSMUSG00000057329/ENSMUSG00000028893/ENSMUSG00000071369/ENSMUSG00000024620	UP	GO:0000302	response to reactive oxygen species	14/560	193/23040	0.000282286	0.0104261	0.00820888	14	Foxo3/Glrx2/Parp1/Ddr2/Nfe2l2/Stk25/Ankzf1/Pcgf2/Ppp1r15b/Prdx6/Bcl2/Sesn2/Map3k5/Pdgfrb
ENSMUSG00000026577/ENSMUSG00000036104/ENSMUSG00000039318/ENSMUSG00000029426/ENSMUSG00000026150/ENSMUSG00000032883/ENSMUSG00000025949/ENSMUSG00000025935/ENSMUSG00000025903/ENSMUSG00000026172/ENSMUSG00000006304/ENSMUSG00000026341/ENSMUSG00000029763/ENSMUSG00000049313/ENSMUSG00000003873/ENSMUSG00000038949/ENSMUSG00000041779	UP	GO:0090150	establishment of protein localization to membrane	17/560	265/23040	0.00028653	0.0104261	0.00820888	17	Blzf1/Rab3gap1/Rab3gap2/Scarb2/Mff/Acsl3/Pikfyve/Tram1/Lypla1/Bcs1l/Arpc2/Actr3/Exoc4/Sorl1/Bax/Cnst/Tram2
ENSMUSG00000019986/ENSMUSG00000026270/ENSMUSG00000015839/ENSMUSG00000045658/ENSMUSG00000013698/ENSMUSG00000062209/ENSMUSG00000055980/ENSMUSG00000066800	UP	GO:0046324	regulation of glucose import	8/560	70/23040	0.000291116	0.0104261	0.00820888	8	Ahi1/Capn10/Nfe2l2/Pid1/Pea15a/Erbb4/Irs1/Rnasel
ENSMUSG00000026923/ENSMUSG00000070509/ENSMUSG00000026640/ENSMUSG00000021127/ENSMUSG00000031548/ENSMUSG00000004768/ENSMUSG00000034292/ENSMUSG00000022995/ENSMUSG00000026596/ENSMUSG00000026121/ENSMUSG00000040836/ENSMUSG00000000247/ENSMUSG00000048402/ENSMUSG00000029381	UP	GO:0021915	neural tube development	14/560	196/23040	0.00033043	0.0108781	0.00856472	14	Notch1/Rgma/Plxna2/Zfp36l1/Sfrp1/Rab23/Traf3ip1/Enah/Abl2/Sema4c/Gpr161/Lhx2/Gli2/Shroom3
ENSMUSG00000004451/ENSMUSG00000015839/ENSMUSG00000026447/ENSMUSG00000028655/ENSMUSG00000026469/ENSMUSG00000026280/ENSMUSG00000024778/ENSMUSG00000057329/ENSMUSG00000028893/ENSMUSG00000037035/ENSMUSG00000071369/ENSMUSG00000026473/ENSMUSG00000024521	UP	GO:0009267	cellular response to starvation	13/560	178/23040	0.000431802	0.0133949	0.0105463	13	Ralb/Nfe2l2/Pik3c2b/Mfsd2a/Xpr1/Atg4b/Fas/Bcl2/Sesn2/Inhbb/Map3k5/Glul/Pmaip1
ENSMUSG00000020900/ENSMUSG00000026640/ENSMUSG00000032253/ENSMUSG00000022443/ENSMUSG00000028664/ENSMUSG00000020640/ENSMUSG00000030084/ENSMUSG00000028655/ENSMUSG00000000861/ENSMUSG00000026211/ENSMUSG00000026341/ENSMUSG00000025920/ENSMUSG00000045382/ENSMUSG00000026532/ENSMUSG00000029381/ENSMUSG00000089945/ENSMUSG00000026235	UP	GO:0022604	regulation of cell morphogenesis	17/560	276/23040	0.000457778	0.0140048	0.0110265	17	Myh10/Plxna2/Phip/Myh9/Ephb2/Itsn2/Plxna1/Mfsd2a/Bcl11a/Obsl1/Actr3/Stau2/Cxcr4/Spta1/Shroom3/Pakap/Epha4
ENSMUSG00000008575/ENSMUSG00000070509/ENSMUSG00000026313/ENSMUSG00000096210/ENSMUSG00000044783/ENSMUSG00000004451/ENSMUSG00000026203/ENSMUSG00000022105/ENSMUSG00000034292/ENSMUSG00000026088/ENSMUSG00000042215/ENSMUSG00000026596/ENSMUSG00000026383/ENSMUSG00000026516/ENSMUSG00000003873/ENSMUSG00000000247/ENSMUSG00000026434/ENSMUSG00000026622/ENSMUSG00000026532/ENSMUSG00000026235	UP	GO:0051098	regulation of binding	20/560	359/23040	0.000547801	0.015688	0.0123518	20	Nfib/Rgma/Hdac4/H1f0/Hjurp/Ralb/Dnajb2/Rb1/Traf3ip1/Mitd1/Bag2/Abl2/Epb41l5/Nvl/Bax/Lhx2/Nucks1/Nek2/Spta1/Epha4
ENSMUSG00000026203/ENSMUSG00000015839/ENSMUSG00000046404/ENSMUSG00000026199/ENSMUSG00000046062/ENSMUSG00000026353/ENSMUSG00000037470/ENSMUSG00000026663/ENSMUSG00000043019/ENSMUSG00000003873/ENSMUSG00000057329/ENSMUSG00000028893/ENSMUSG00000040152/ENSMUSG00000002083/ENSMUSG00000071369/ENSMUSG00000024521	UP	GO:0034976	response to endoplasmic reticulum stress	16/560	263/23040	0.000760231	0.0195512	0.0153934	16	Dnajb2/Nfe2l2/Yod1/Ankzf1/Ppp1r15b/Ubxn4/Uggt1/Atf6/Edem3/Bax/Bcl2/Sesn2/Thbs1/Bbc3/Map3k5/Pmaip1
ENSMUSG00000026923/ENSMUSG00000000567/ENSMUSG00000020393/ENSMUSG00000031548/ENSMUSG00000052534/ENSMUSG00000026674/ENSMUSG00000014599/ENSMUSG00000063632/ENSMUSG00000056050/ENSMUSG00000067336/ENSMUSG00000057329	UP	GO:0030278	regulation of ossification	11/560	143/23040	0.00076248	0.0195512	0.0153934	11	Notch1/Sox9/Kremen1/Sfrp1/Pbx1/Ddr2/Csf1/Sox11/Mia3/Bmpr2/Bcl2
ENSMUSG00000026923/ENSMUSG00000026674/ENSMUSG00000040297/ENSMUSG00000048402/ENSMUSG00000041779/ENSMUSG00000024620/ENSMUSG00000019997	UP	GO:0032964	collagen biosynthetic process	7/560	65/23040	0.000993025	0.0231845	0.0182541	7	Notch1/Ddr2/Suco/Gli2/Tram2/Pdgfrb/Ccn2
ENSMUSG00000048756/ENSMUSG00000070509/ENSMUSG00000021127/ENSMUSG00000039630/ENSMUSG00000004451/ENSMUSG00000036104/ENSMUSG00000045817/ENSMUSG00000039318/ENSMUSG00000040423/ENSMUSG00000048000/ENSMUSG00000025907/ENSMUSG00000026663/ENSMUSG00000020423/ENSMUSG00000022708/ENSMUSG00000003873/ENSMUSG00000028893/ENSMUSG00000026289/ENSMUSG00000028211/ENSMUSG00000055980	UP	GO:0031331	positive regulation of cellular catabolic process	19/560	352/23040	0.00108408	0.0243749	0.0191913	19	Foxo3/Rgma/Zfp36l1/Hnrnpu/Ralb/Rab3gap1/Zfp36l2/Rab3gap2/Rc3h1/Gigyf2/Rb1cc1/Atf6/Btg2/Zbtb20/Bax/Sesn2/Atg16l1/Trp53inp1/Irs1
ENSMUSG00000018707/ENSMUSG00000039630/ENSMUSG00000026131/ENSMUSG00000014602/ENSMUSG00000026028/ENSMUSG00000026426/ENSMUSG00000025920/ENSMUSG00000015222	UP	GO:0008088	axo-dendritic transport	8/560	86/23040	0.00116697	0.0251295	0.0197854	8	Dync1h1/Hnrnpu/Dst/Kif1a/Trak2/Arl8a/Stau2/Map2
ENSMUSG00000020900/ENSMUSG00000026031/ENSMUSG00000022443/ENSMUSG00000010175/ENSMUSG00000004364/ENSMUSG00000022817/ENSMUSG00000026383/ENSMUSG00000026490/ENSMUSG00000064302/ENSMUSG00000007122/ENSMUSG00000067653/ENSMUSG00000024620/ENSMUSG00000026109/ENSMUSG00000019997	UP	GO:0031032	actomyosin structure organization	14/560	223/23040	0.00117947	0.0252553	0.0198845	14	Myh10/Cflar/Myh9/Prox1/Cul3/Itgb5/Epb41l5/Cdc42bpa/Clasp1/Casq1/Ankrd23/Pdgfrb/Tmeff2/Ccn2
ENSMUSG00000026640/ENSMUSG00000021068/ENSMUSG00000008475/ENSMUSG00000052062/ENSMUSG00000033952	UP	GO:0061842	microtubule organizing center localization	5/560	34/23040	0.0012942	0.0260957	0.0205462	5	Plxna2/Nin/Arpc5/Pard3b/Aspm
ENSMUSG00000026031/ENSMUSG00000026496/ENSMUSG00000033124/ENSMUSG00000003873/ENSMUSG00000024778/ENSMUSG00000071369	UP	GO:0097300	programmed necrotic cell death	6/560	51/23040	0.00142925	0.0279302	0.0219905	6	Cflar/Parp1/Atg9a/Bax/Fas/Map3k5
ENSMUSG00000026600/ENSMUSG00000032883/ENSMUSG00000028655	UP	GO:0034379	very-low-density lipoprotein particle assembly	3/560	10/23040	0.00150867	0.0284884	0.02243	3	Soat1/Acsl3/Mfsd2a
ENSMUSG00000032883/ENSMUSG00000025903/ENSMUSG00000038949	UP	GO:0042996	regulation of Golgi to plasma membrane protein transport	3/560	11/23040	0.00203712	0.0347564	0.027365	3	Acsl3/Lypla1/Cnst
ENSMUSG00000031963/ENSMUSG00000033960/ENSMUSG00000078202/ENSMUSG00000040152	UP	GO:0002043	blood vessel endothelial cell proliferation involved in sprouting angiogenesis	4/560	23/23040	0.00211714	0.0349669	0.0275308	4	Bmper/Jcad/Nrarp/Thbs1
ENSMUSG00000026923/ENSMUSG00000026478/ENSMUSG00000057329/ENSMUSG00000048402/ENSMUSG00000021765	UP	GO:0031069	hair follicle morphogenesis	5/560	38/23040	0.00215582	0.0351588	0.0276819	5	Notch1/Lamc1/Bcl2/Gli2/Fst
ENSMUSG00000020900/ENSMUSG00000026031/ENSMUSG00000034220/ENSMUSG00000025949/ENSMUSG00000026159/ENSMUSG00000010175/ENSMUSG00000064302/ENSMUSG00000007122/ENSMUSG00000067653/ENSMUSG00000024620	UP	GO:0010927	cellular component assembly involved in morphogenesis	10/560	142/23040	0.00251988	0.0379571	0.0298851	10	Myh10/Cflar/Gpc1/Pikfyve/Agfg1/Prox1/Clasp1/Casq1/Ankrd23/Pdgfrb
ENSMUSG00000004356/ENSMUSG00000026273/ENSMUSG00000026234/ENSMUSG00000016181/ENSMUSG00000026127/ENSMUSG00000025995/ENSMUSG00000038806/ENSMUSG00000043716/ENSMUSG00000026492/ENSMUSG00000026019/ENSMUSG00000026516/ENSMUSG00000079470/ENSMUSG00000066800	UP	GO:0006364	rRNA processing	13/560	216/23040	0.00252509	0.0379571	0.0298851	13	Utp20/Mterf4/Ncl/Utp25/Imp4/Wdr75/Sde2/Rpl7/Tfb2m/Wdr12/Nvl/Utp14b/Rnasel
ENSMUSG00000006005/ENSMUSG00000028873/ENSMUSG00000051235	UP	GO:0090267	positive regulation of mitotic cell cycle spindle assembly checkpoint	3/560	12/23040	0.00266738	0.0391805	0.0308483	3	Tpr/Cdca8/Gen1
ENSMUSG00000048756/ENSMUSG00000026586/ENSMUSG00000010175/ENSMUSG00000033952	UP	GO:0097150	neuronal stem cell population maintenance	4/560	25/23040	0.00291065	0.0411198	0.0323752	4	Foxo3/Prrx1/Prox1/Aspm
ENSMUSG00000027878/ENSMUSG00000008575/ENSMUSG00000048756/ENSMUSG00000026313/ENSMUSG00000000567/ENSMUSG00000026234/ENSMUSG00000025912/ENSMUSG00000013973	UP	GO:0140747	regulation of ncRNA transcription	8/560	101/23040	0.00324294	0.0440709	0.0346987	8	Notch2/Nfib/Foxo3/Hdac4/Sox9/Ncl/Mybl1/Dedd
ENSMUSG00000026031/ENSMUSG00000040152/ENSMUSG00000071369	UP	GO:1902170	cellular response to reactive nitrogen species	3/560	13/23040	0.00340541	0.0446934	0.0351888	3	Cflar/Thbs1/Map3k5
ENSMUSG00000031548/ENSMUSG00000031748/ENSMUSG00000026074/ENSMUSG00000025959/ENSMUSG00000037035/ENSMUSG00000055980	UP	GO:0046676	negative regulation of insulin secretion	6/560	61/23040	0.00359462	0.046625	0.0367096	6	Sfrp1/Gnao1/Map4k4/Klf7/Inhbb/Irs1
ENSMUSG00000032131/ENSMUSG00000059743/ENSMUSG00000058454/ENSMUSG00000031604/ENSMUSG00000041939/ENSMUSG00000034926/ENSMUSG00000033105/ENSMUSG00000031349/ENSMUSG00000045294/ENSMUSG00000024799/ENSMUSG00000058258/ENSMUSG00000093930/ENSMUSG00000001467	DOWN	GO:0006695	cholesterol biosynthetic process	13/371	60/23040	1.03602e-11	1.91974e-08	1.61237e-08	13	Abcg4/Fdps/Dhcr7/Msmo1/Mvk/Dhcr24/Lss/Nsdhl/Insig1/Tm7sf2/Idi1/Hmgcs1/Cyp51
ENSMUSG00000032131/ENSMUSG00000059743/ENSMUSG00000058454/ENSMUSG00000031604/ENSMUSG00000041939/ENSMUSG00000034926/ENSMUSG00000033105/ENSMUSG00000031349/ENSMUSG00000045294/ENSMUSG00000024799/ENSMUSG00000058258/ENSMUSG00000093930/ENSMUSG00000001467	DOWN	GO:1902653	secondary alcohol biosynthetic process	13/371	60/23040	1.03602e-11	1.91974e-08	1.61237e-08	13	Abcg4/Fdps/Dhcr7/Msmo1/Mvk/Dhcr24/Lss/Nsdhl/Insig1/Tm7sf2/Idi1/Hmgcs1/Cyp51
ENSMUSG00000032648/ENSMUSG00000025537/ENSMUSG00000001119/ENSMUSG00000033208/ENSMUSG00000004902/ENSMUSG00000016252/ENSMUSG00000049422/ENSMUSG00000056999/ENSMUSG00000025815/ENSMUSG00000022477/ENSMUSG00000064368/ENSMUSG00000028982/ENSMUSG00000022354/ENSMUSG00000065947/ENSMUSG00000059534/ENSMUSG00000014294/ENSMUSG00000022450/ENSMUSG00000033065/ENSMUSG00000017778/ENSMUSG00000030541/ENSMUSG00000022551/…	DOWN	GO:0015980	energy derivation by oxidation of organic compounds	25/371	350/23040	6.13201e-10	3.78754e-07	3.18111e-07	25	Pygm/Phkg1/Col6a1/S100b/Slc25a18/Atp5f1e/Chchd10/Ide/Dhtkd1/Aco2/mt-Nd6/Slc25a33/Ndufb9/mt-Nd4l/Uqcr10/Ndufa2/Ndufa6/Pfkm/Cox7c/Idh2/Cyc1/Sod2/Uqcr11/Mdh1/Norad
ENSMUSG00000034853/ENSMUSG00000029310/ENSMUSG00000001119/ENSMUSG00000033910/ENSMUSG00000017412/ENSMUSG00000016252/ENSMUSG00000000253/ENSMUSG00000025815/ENSMUSG00000041939/ENSMUSG00000074064/ENSMUSG00000064368/ENSMUSG00000038717/ENSMUSG00000022354/ENSMUSG00000065947/ENSMUSG00000014294/ENSMUSG00000027605/ENSMUSG00000022450/ENSMUSG00000033065/ENSMUSG00000027452/ENSMUSG00000025153/ENSMUSG00000093930/…	DOWN	GO:0009150	purine ribonucleotide metabolic process	24/371	439/23040	2.25787e-07	6.97307e-05	5.85661e-05	24	Acot11/Nudt9/Col6a1/Gucy1a1/Cacnb4/Atp5f1e/Gmpr/Dhtkd1/Mvk/Mlycd/mt-Nd6/Atp5mg/Ndufb9/mt-Nd4l/Ndufa2/Acss2/Ndufa6/Pfkm/Acss1/Fasn/Hmgcs1/Acaa2/Atp5mc3/Pkm
ENSMUSG00000059003/ENSMUSG00000000632/ENSMUSG00000039601/ENSMUSG00000026904/ENSMUSG00000045871/ENSMUSG00000019828/ENSMUSG00000008734/ENSMUSG00000017412/ENSMUSG00000042453/ENSMUSG00000064373/ENSMUSG00000020644/ENSMUSG00000048240/ENSMUSG00000030519/ENSMUSG00000025232/ENSMUSG00000032172/ENSMUSG00000022307/ENSMUSG00000006818/ENSMUSG00000004207	DOWN	GO:0007626	locomotory behavior	18/371	271/23040	4.72864e-07	0.000112458	9.44526e-05	18	Grin2a/Sez6/Rcan2/Slc4a10/Slitrk6/Grm1/Gprc5b/Cacnb4/Reln/Selenop/Id2/Gng7/Apba2/Hexa/Olfm2/Oxr1/Sod2/Psap
ENSMUSG00000022309/ENSMUSG00000044303/ENSMUSG00000031980/ENSMUSG00000015533/ENSMUSG00000064080/ENSMUSG00000022665/ENSMUSG00000002944/ENSMUSG00000068220/ENSMUSG00000052504/ENSMUSG00000027195/ENSMUSG00000029838/ENSMUSG00000021136/ENSMUSG00000004892/ENSMUSG00000019889/ENSMUSG00000002808/ENSMUSG00000027111/ENSMUSG00000003814/ENSMUSG00000025351/ENSMUSG00000031342/ENSMUSG00000025130	DOWN	GO:0031589	cell-substrate adhesion	20/371	369/23040	2.65416e-06	0.000447106	0.000375519	20	Angpt1/Cdkn2a/Agt/Itga2/Fbln2/Ccdc80/Cd36/Lgals1/Epha3/Hsd17b12/Ptn/Smoc1/Bcan/Ptprk/Epdr1/Itga6/Calr/Cd63/Gpm6b/P4hb
ENSMUSG00000044303/ENSMUSG00000031980/ENSMUSG00000007655/ENSMUSG00000024942/ENSMUSG00000001119/ENSMUSG00000025887/ENSMUSG00000022469/ENSMUSG00000071984/ENSMUSG00000054263/ENSMUSG00000006818/ENSMUSG00000031633	DOWN	GO:0010657	muscle cell apoptotic process	11/371	122/23040	4.63331e-06	0.000746567	0.000627034	11	Cdkn2a/Agt/Cav1/Capn1/Col6a1/Casp12/Rapgef3/Fndc1/Lifr/Sod2/Slc25a4
ENSMUSG00000059003/ENSMUSG00000031980/ENSMUSG00000020524/ENSMUSG00000039601/ENSMUSG00000032452/ENSMUSG00000063239/ENSMUSG00000033208/ENSMUSG00000027820/ENSMUSG00000024261/ENSMUSG00000042453/ENSMUSG00000022469/ENSMUSG00000053004/ENSMUSG00000029838/ENSMUSG00000050965/ENSMUSG00000021314/ENSMUSG00000027605/ENSMUSG00000037685/ENSMUSG00000042331	DOWN	GO:0007611	learning or memory	18/371	334/23040	9.0715e-06	0.00115928	0.000973664	18	Grin2a/Agt/Gria1/Rcan2/Clstn2/Grm4/S100b/Mme/Syt4/Reln/Rapgef3/Hrh1/Ptn/Prkca/Amph/Acss2/Atp8a1/Specc1
ENSMUSG00000022309/ENSMUSG00000044303/ENSMUSG00000028373/ENSMUSG00000033717/ENSMUSG00000002944/ENSMUSG00000024261/ENSMUSG00000004347/ENSMUSG00000027797/ENSMUSG00000028367/ENSMUSG00000045294/ENSMUSG00000030541/ENSMUSG00000001467/ENSMUSG00000031342/ENSMUSG00000028618/ENSMUSG00000014077	DOWN	GO:1903828	negative regulation of protein localization	15/371	248/23040	1.31949e-05	0.00157743	0.00132486	15	Angpt1/Cdkn2a/Astn2/Adra2a/Cd36/Syt4/Pde1c/Dclk1/Txn1/Insig1/Idh2/Cyp51/Gpm6b/Tmem59/Chp1
ENSMUSG00000022309/ENSMUSG00000024942/ENSMUSG00000047632/ENSMUSG00000053004/ENSMUSG00000028488/ENSMUSG00000041741/ENSMUSG00000017631	DOWN	GO:0043114	regulation of vascular permeability	7/371	50/23040	1.46025e-05	0.00169115	0.00142038	7	Angpt1/Capn1/Fgfbp3/Hrh1/Sh3gl2/Pde3a/Abr
ENSMUSG00000059003/ENSMUSG00000054477/ENSMUSG00000044303/ENSMUSG00000000632/ENSMUSG00000031980/ENSMUSG00000020524/ENSMUSG00000007655/ENSMUSG00000001119/ENSMUSG00000032066/ENSMUSG00000002944/ENSMUSG00000000560/ENSMUSG00000017412/ENSMUSG00000071424/ENSMUSG00000042453/ENSMUSG00000020704/ENSMUSG00000049422/ENSMUSG00000001260/ENSMUSG00000066607/ENSMUSG00000029838/ENSMUSG00000028982/ENSMUSG00000039701/…	DOWN	GO:0042391	regulation of membrane potential	22/371	495/23040	1.99139e-05	0.00199611	0.00167651	22	Grin2a/Kcnn2/Cdkn2a/Sez6/Agt/Gria1/Cav1/Col6a1/Bco2/Cd36/Gabra2/Cacnb4/Grid2/Reln/Asic2/Chchd10/Gabrg1/Insyn1/Ptn/Slc25a33/Usp53/Sod2
ENSMUSG00000032452/ENSMUSG00000031385/ENSMUSG00000045871/ENSMUSG00000057897/ENSMUSG00000027820/ENSMUSG00000021614/ENSMUSG00000071424/ENSMUSG00000042453/ENSMUSG00000020704/ENSMUSG00000075478/ENSMUSG00000022055/ENSMUSG00000020902/ENSMUSG00000002274/ENSMUSG00000020644/ENSMUSG00000029838/ENSMUSG00000050965/ENSMUSG00000004892/ENSMUSG00000028173/ENSMUSG00000074637	DOWN	GO:0051962	positive regulation of nervous system development	19/371	391/23040	2.19473e-05	0.00208556	0.00175164	19	Clstn2/Plxnb3/Slitrk6/Camk2b/Mme/Vcan/Grid2/Reln/Asic2/Slitrk1/Nefl/Ntn1/Metrn/Id2/Ptn/Prkca/Bcan/Wls/Sox2
ENSMUSG00000034853/ENSMUSG00000007655/ENSMUSG00000024526/ENSMUSG00000023959/ENSMUSG00000033208/ENSMUSG00000002944/ENSMUSG00000028019/ENSMUSG00000042745/ENSMUSG00000028607/ENSMUSG00000033720/ENSMUSG00000031633/ENSMUSG00000020263	DOWN	GO:1990845	adaptive thermogenesis	12/371	174/23040	2.68238e-05	0.00248522	0.00208731	12	Acot11/Cav1/Cidea/Clic5/S100b/Cd36/Pdgfc/Id1/Cpt2/Sfxn5/Slc25a4/Appl2
ENSMUSG00000059003/ENSMUSG00000054477/ENSMUSG00000031980/ENSMUSG00000026904/ENSMUSG00000033208/ENSMUSG00000057897/ENSMUSG00000024261/ENSMUSG00000022494	DOWN	GO:0048168	regulation of neuronal synaptic plasticity	8/371	76/23040	3.04468e-05	0.00268656	0.00225642	8	Grin2a/Kcnn2/Agt/Slc4a10/S100b/Camk2b/Syt4/Shisa9
ENSMUSG00000039899/ENSMUSG00000003411/ENSMUSG00000031104/ENSMUSG00000056999/ENSMUSG00000019832/ENSMUSG00000030704/ENSMUSG00000079197/ENSMUSG00000061232/ENSMUSG00000003814/ENSMUSG00000004207	DOWN	GO:0019882	antigen processing and presentation	10/371	128/23040	4.37329e-05	0.00344839	0.00289626	10	Fgl2/Rab3b/Rab33a/Ide/Rab32/Rab6a/Psme2/H2-K1/Calr/Psap
ENSMUSG00000031980/ENSMUSG00000020524/ENSMUSG00000015533/ENSMUSG00000028289/ENSMUSG00000032452/ENSMUSG00000007655/ENSMUSG00000045871/ENSMUSG00000052504/ENSMUSG00000000560/ENSMUSG00000071424/ENSMUSG00000042453/ENSMUSG00000020704/ENSMUSG00000075478/ENSMUSG00000059325/ENSMUSG00000001260/ENSMUSG00000026991/ENSMUSG00000020902/ENSMUSG00000050965/ENSMUSG00000019889/ENSMUSG00000031517/ENSMUSG00000031342	DOWN	GO:0034329	cell junction assembly	21/371	486/23040	4.61429e-05	0.00356262	0.00299221	21	Agt/Gria1/Itga2/Epha7/Clstn2/Cav1/Slitrk6/Epha3/Gabra2/Grid2/Reln/Asic2/Slitrk1/Hopx/Gabrg1/Pkp4/Ntn1/Prkca/Ptprk/Gpm6a/Gpm6b
ENSMUSG00000059003/ENSMUSG00000003974/ENSMUSG00000020524/ENSMUSG00000063239/ENSMUSG00000019828/ENSMUSG00000035864/ENSMUSG00000017412/ENSMUSG00000071424/ENSMUSG00000042453/ENSMUSG00000039579	DOWN	GO:0035249	synaptic transmission, glutamatergic	10/371	130/23040	4.9922e-05	0.00377574	0.0031712	10	Grin2a/Grm3/Gria1/Grm4/Grm1/Syt1/Cacnb4/Grid2/Reln/Grin3a
ENSMUSG00000028289/ENSMUSG00000007655/ENSMUSG00000028019/ENSMUSG00000027339/ENSMUSG00000020541/ENSMUSG00000014077	DOWN	GO:0031952	regulation of protein autophosphorylation	6/371	42/23040	5.38216e-05	0.00388822	0.00326568	6	Epha7/Cav1/Pdgfc/Rassf2/Tom1l1/Chp1
ENSMUSG00000059003/ENSMUSG00000007655/ENSMUSG00000026879/ENSMUSG00000056220/ENSMUSG00000074643/ENSMUSG00000035864/ENSMUSG00000057897/ENSMUSG00000024261/ENSMUSG00000004347/ENSMUSG00000027716/ENSMUSG00000022797/ENSMUSG00000020644/ENSMUSG00000037242/ENSMUSG00000063065/ENSMUSG00000027893/ENSMUSG00000074637	DOWN	GO:0010038	response to metal ion	16/371	317/23040	6.22417e-05	0.00435222	0.00365539	16	Grin2a/Cav1/Gsn/Pla2g4a/Cpne1/Syt1/Camk2b/Syt4/Pde1c/Trpc3/Tfrc/Id2/Clic4/Mapk3/Ahcyl1/Sox2
ENSMUSG00000031980/ENSMUSG00000026879/ENSMUSG00000027716/ENSMUSG00000059743/ENSMUSG00000050965/ENSMUSG00000031633	DOWN	GO:0010613	positive regulation of cardiac muscle hypertrophy	6/371	44/23040	7.04903e-05	0.00474976	0.00398928	6	Agt/Gsn/Trpc3/Fdps/Prkca/Slc25a4
ENSMUSG00000031980/ENSMUSG00000021573/ENSMUSG00000027858/ENSMUSG00000001119/ENSMUSG00000027375/ENSMUSG00000021614/ENSMUSG00000027612/ENSMUSG00000042453/ENSMUSG00000029070/ENSMUSG00000002274/ENSMUSG00000020644/ENSMUSG00000029838/ENSMUSG00000004892/ENSMUSG00000063065/ENSMUSG00000031342	DOWN	GO:0010001	glial cell differentiation	15/371	292/23040	8.63769e-05	0.00533389	0.00447988	15	Agt/Tppp/Tspan2/Col6a1/Mal/Vcan/Mmp24/Reln/Mxra8/Metrn/Id2/Ptn/Bcan/Mapk3/Gpm6b
ENSMUSG00000044303/ENSMUSG00000022469/ENSMUSG00000008450/ENSMUSG00000028367/ENSMUSG00000003814/ENSMUSG00000027893/ENSMUSG00000014077	DOWN	GO:0006611	protein export from nucleus	7/371	68/23040	0.000110593	0.00602731	0.00506227	7	Cdkn2a/Rapgef3/Nutf2/Txn1/Calr/Ahcyl1/Chp1
ENSMUSG00000022309/ENSMUSG00000046182/ENSMUSG00000015533/ENSMUSG00000007655/ENSMUSG00000024371/ENSMUSG00000027457/ENSMUSG00000002944/ENSMUSG00000052504/ENSMUSG00000024261/ENSMUSG00000028488/ENSMUSG00000050965/ENSMUSG00000021314/ENSMUSG00000017631/ENSMUSG00000003814/ENSMUSG00000025351/ENSMUSG00000020263	DOWN	GO:0030100	regulation of endocytosis	16/371	336/23040	0.000122612	0.00658553	0.00553112	16	Angpt1/Gsg1l/Itga2/Cav1/C2/Snph/Cd36/Epha3/Syt4/Sh3gl2/Prkca/Amph/Abr/Calr/Cd63/Appl2
ENSMUSG00000007655/ENSMUSG00000026879/ENSMUSG00000096054/ENSMUSG00000089768/ENSMUSG00000049422/ENSMUSG00000028367/ENSMUSG00000045294	DOWN	GO:0032507	maintenance of protein location in cell	7/371	72/23040	0.000159059	0.00830244	0.00697313	7	Cav1/Gsn/Syne1/Tmsb15b1/Chchd10/Txn1/Insig1
ENSMUSG00000031980/ENSMUSG00000091387/ENSMUSG00000032066/ENSMUSG00000027820/ENSMUSG00000075702/ENSMUSG00000042453/ENSMUSG00000029727/ENSMUSG00000056999/ENSMUSG00000058454/ENSMUSG00000029311/ENSMUSG00000056666/ENSMUSG00000037852/ENSMUSG00000025130	DOWN	GO:0042445	hormone metabolic process	13/371	242/23040	0.000163357	0.00840834	0.00706208	13	Agt/Gcnt4/Bco2/Mme/Selenom/Reln/Cyp3a13/Ide/Dhcr7/Hsd17b11/Retsat/Cpe/P4hb
ENSMUSG00000031980/ENSMUSG00000007655/ENSMUSG00000024942/ENSMUSG00000050965/ENSMUSG00000027893	DOWN	GO:1990776	response to angiotensin	5/371	34/23040	0.000199666	0.00986728	0.00828743	5	Agt/Cav1/Capn1/Prkca/Ahcyl1
ENSMUSG00000056999/ENSMUSG00000037852/ENSMUSG00000007891/ENSMUSG00000025130	DOWN	GO:1901142	insulin metabolic process	4/371	21/23040	0.0003187	0.0128381	0.0107826	4	Ide/Cpe/Ctsd/P4hb
ENSMUSG00000059003/ENSMUSG00000031980/ENSMUSG00000007655/ENSMUSG00000034156/ENSMUSG00000057897/ENSMUSG00000017412/ENSMUSG00000022469/ENSMUSG00000027716/ENSMUSG00000053004/ENSMUSG00000057378/ENSMUSG00000034353/ENSMUSG00000032741/ENSMUSG00000043964/ENSMUSG00000018340/ENSMUSG00000021820/ENSMUSG00000063873/ENSMUSG00000039579/ENSMUSG00000054091	DOWN	GO:0006816	calcium ion transport	18/371	447/23040	0.000374538	0.0142551	0.0119727	18	Grin2a/Agt/Cav1/Tspoap1/Camk2b/Cacnb4/Rapgef3/Trpc3/Hrh1/Ryr3/Ramp1/Tpcn1/Orai3/Anxa6/Camk2g/Slc24a3/Grin3a/Arln
ENSMUSG00000044303/ENSMUSG00000029003/ENSMUSG00000058558	DOWN	GO:1904667	negative regulation of ubiquitin protein ligase activity	3/371	10/23040	0.000456916	0.016127	0.0135449	3	Cdkn2a/Mad2l2/Rpl5
ENSMUSG00000044303/ENSMUSG00000039601/ENSMUSG00000024942/ENSMUSG00000001119/ENSMUSG00000002944/ENSMUSG00000056999/ENSMUSG00000028367/ENSMUSG00000050965/ENSMUSG00000021820/ENSMUSG00000019889/ENSMUSG00000022450/ENSMUSG00000063065/ENSMUSG00000022307/ENSMUSG00000006818/ENSMUSG00000075706/ENSMUSG00000004207	DOWN	GO:0006979	response to oxidative stress	16/371	387/23040	0.000590189	0.0185359	0.0155682	16	Cdkn2a/Rcan2/Capn1/Col6a1/Cd36/Ide/Txn1/Prkca/Camk2g/Ptprk/Ndufa6/Mapk3/Oxr1/Sod2/Gpx4/Psap
ENSMUSG00000034336/ENSMUSG00000021662/ENSMUSG00000022055	DOWN	GO:0060052	neurofilament cytoskeleton organization	3/371	11/23040	0.000620774	0.0188414	0.0158247	3	Ina/Arhgef28/Nefl
ENSMUSG00000044303/ENSMUSG00000007655/ENSMUSG00000024942	DOWN	GO:0060056	mammary gland involution	3/371	11/23040	0.000620774	0.0188414	0.0158247	3	Cdkn2a/Cav1/Capn1
ENSMUSG00000022309/ENSMUSG00000020524/ENSMUSG00000046182/ENSMUSG00000007655/ENSMUSG00000002944/ENSMUSG00000034353/ENSMUSG00000028488/ENSMUSG00000022797/ENSMUSG00000025351	DOWN	GO:0031623	receptor internalization	9/371	151/23040	0.000784805	0.0225464	0.0189365	9	Angpt1/Gria1/Gsg1l/Cav1/Cd36/Ramp1/Sh3gl2/Tfrc/Cd63
[truncated: 18 more rows]

## Sheet: Table S5
Supplementary Table 5 DiffBind_SRR2_P_vs_wt_P_for_publication_Fig2H_upper
[truncated: 82,090 more rows]

## Sheet: Table S6
Supplementary Table 6 DiffBind_SRR2_D_vs_wt_D_for_publication_Fig2H_bottom
[truncated: 81,825 more rows]

## Sheet: Table S7
Supplementary Table 7 STRING_GOs_Fig3D
[truncated: 1,080 more rows]

[truncated: 1 more sheets: Table S8]
